# Supplementary material for: Pyrophosphate‐fructose 6‐phosphate 1‐phosphotransferase (PFP1) regulates starch biosynthesis and seed development via heterotetramer formation in rice (Oryza sativa L.)
Source: Plant Biotechnol J. 2019 Jun 14;18(1):83–95. doi: 10.1111/pbi.13173 (PMC6920184; doi:10.1111/pbi.13173)
Supplement: Supplementary file 2 — Table S1 Genetic analysis of the pfp1‐3 mutant in F2 populations. Table S2 List of primers used in this study. Table S3 List of 16 predicted genes present in candidate region on chromosome 6. Table S4 List of rice varieties analyzed using a derived cleaved amplified polymorphic sequence (dCAPS) marker. Table S5 Thermal characteristics of the wild type and pfp1‐3 mutant. Table S6 Parameters extracted from the LOS plot and digestogram. Table S7 Summary of RNA‐Seq read mapping results. Table S8 Transcriptome data of the wild type and pfp1‐3 mutant. [file PBI-18-83-s001.xlsx]

## Sheet: ExpressionPatterns.clusters.Ann
	pfp1-3						WT
Cuff ID	3D Rep1	3D Rep2	6D Rep1	6D Rep2	12D Rep1	12D Rep2	3D Rep1	3D Rep2	6D Rep1	6D Rep2	12D Rep1	12D Rep2	Gene ID	GO-anatation	Description
XLOC_000128	21.9166	76.014	16.7063	16.4072	1156	1008.99	2508.65	2490.37	0.856095	0	4.25183	9.10484	LOC_Os01g03680	GO:0030414	peptidase inhibitor activity	Stops, prevents or reduces the activity of a peptidase, any enzyme that catalyzes the hydrolysis peptide bonds. [GOC:jl]
XLOC_000161	7.58651	10.4606	34.6059	40.1066	1347.8	1673.5	1275.58	1224.32	8.56095	9.08547	630.689	1057.46	LOC_Os01g04380	GO:0009408	response to heat	Any process that results in a change in state or activity of a cell or an organism (in terms of movement, secretion, enzyme production, gene expression, etc.) as a result of a heat stimulus, a temperature stimulus above the optimal temperature for that organism. [GOC:lr]
XLOC_000497	193.877	103.909	177.803	212.383	4061.54	5295.68	7167.3	7144.17	260.253	179.287	5623.76	4858.08	LOC_Os01g11620	GO:0016788	hydrolase activity, acting on ester bonds	Catalysis of the hydrolysis of any ester bond. [GOC:jl]
XLOC_000751	15.173	16.737	16.7063	48.766	493.761	631.894	2116.73	2144.87	81.329	9.08547	1953.01	1772.84	LOC_Os01g16920
XLOC_002021	19.3877	5.57901	1.19331	2.27878	75.1657	42.8057	645.186	672.447	3.42438	42.3989	194.167	157.384
XLOC_002450	3.37178	3.48688	53.6989	46.943	1495.54	2623.38	4207.58	4081.06	42.8047	6.66268	1975.69	1515.3	LOC_Os01g54030	GO:0055114	oxidation-reduction process	A metabolic process that results in the removal or addition of one or more electrons to or from a substance, with or without the concomitant removal or addition of a proton or protons. [GOC:dhl, GOC:ecd, GOC:jh2, GOC:jid, GOC:mlg, GOC:rph]
XLOC_002912	56.4773	30.6845	5.96654	4.55757	513.2	472.901	2251.68	2277.05	8.56095	51.4843	701.552	772.61	LOC_Os01g63210	GO:0010224	response to UV-B	Any process that results in a change in state or activity of a cell or an organism (in terms of movement, secretion, enzyme production, gene expression, etc.) as a result of a UV-B radiation stimulus. UV-B radiation (UV-B light) spans the wavelengths 280 to 315 nm. [GOC:tb]
XLOC_003351	158.474	77.4087	73.9851	168.174	3652.02	5397.59	12461.9	12412.4	86.4656	314.357	3663.66	1367.03	LOC_Os01g72810	GO:0016310	phosphorylation	The process of introducing a phosphate group into a molecule, usually with the formation of a phosphoric ester, a phosphoric anhydride or a phosphoric amide. [ISBN:0198506732]
XLOC_004360	0.842945	1.39475	69.2119	93.4302	1286.89	1426.86	4939.65	5001.62	159.234	0.605698	2477.4	2085.01	LOC_Os01g19770	GO:0016021	integral component of membrane	The component of a membrane consisting of the gene products and protein complexes having at least some part of their peptide sequence embedded in the hydrophobic region of the membrane. [GOC:dos, GOC:go_curators]
XLOC_004662	37.0896	30.6845	35.7992	48.3102	684.267	943.764	2138.91	2165.74	54.7901	38.7647	1172.09	896.176	LOC_Os01g27449
XLOC_005681	3280.74	84.3825	87.1115	134.448	3232.12	4176.61	14987.2	14977	273.094	456.091	6815.69	5449.9	LOC_Os01g50910
XLOC_005760	10.9583	9.06588	10.7398	19.1418	767.208	835.73	2763.76	2826.6	14.5536	41.7932	1408.77	1620.66	LOC_Os01g52830
XLOC_006620	6.74356	0	16.7063	24.1551	536.528	756.234	968.704	987.802	2.56828	0.605698	148.814	91.0484	LOC_Os01g71080	GO:0045493	xylan catabolic process	The chemical reactions and pathways resulting in the breakdown of xylan, a polymer containing a beta-1,4-linked D-xylose backbone. [GOC:go_curators, PMID:11931668]
XLOC_006638	2.52884	2.7895	7.15985	11.3939	76.4617	146.762	1974.38	1994.15	2.56828	4.84558	1787.19	1659.68	LOC_Os01g71474	GO:0048046	apoplast	The cell membranes and intracellular regions in a plant are connected through plasmodesmata, and plants may be described as having two major compartments: the living symplast and the non-living apoplast. The apoplast is external to the plasma membrane and includes cell walls, intercellular spaces and the lumen of dead structures such as xylem vessels. Water and solutes pass freely through it. [GO…
XLOC_006699	21.0736	3.48688	20.2862	29.1684	914.948	823.5	1343.98	1400.55	3.42438	32.7077	19.8419	36.4193	LOC_Os01g72900	GO:0006950	response to stress	Any process that results in a change in state or activity of a cell or an organism (in terms of movement, secretion, enzyme production, gene expression, etc.) as a result of a disturbance in organismal or cellular homeostasis, usually, but not necessarily, exogenous (e.g. temperature, humidity, ionizing radiation). [GOC:mah]
XLOC_007396	1.68589	0.697376	1.19331	5.01333	523.568	430.095	1172.06	1173.3	62.4949	0	1267.05	1049.66	LOC_Os10g04900
XLOC_008415	73.3362	104.606	65.6319	100.267	1877.85	2313.55	3638.19	3633.53	309.05	35.7362	4421.91	1542.62	LOC_Os10g30150	GO:0006950	response to stress	Any process that results in a change in state or activity of a cell or an organism (in terms of movement, secretion, enzyme production, gene expression, etc.) as a result of a disturbance in organismal or cellular homeostasis, usually, but not necessarily, exogenous (e.g. temperature, humidity, ionizing radiation). [GOC:mah]
XLOC_008699	27.8172	20.9213	81.145	72.0096	348.613	489.208	2872.84	2842.83	63.351	13.3254	997.763	837.645	LOC_Os10g36180
XLOC_008806	135.714	34.1714	36.9926	27.8012	859.222	1598.08	2852.5	2847.47	37.6682	76.318	603.76	500.766	LOC_Os10g38489	GO:0080167	response to karrikin	Any process that results in a change in state or activity of a cell or an organism (in terms of movement, secretion, enzyme production, gene expression, etc.) as a result of a karrikin stimulus. Karrikins are signaling molecules in smoke from burning vegetation that trigger seed germination for many angiosperms (flowering plants). [PMID:20351290]
XLOC_009821	0	0	1.19331	6.83635	145.148	116.187	297.636	289.848	6.84876	0	209.757	310.865
XLOC_009829	2.52884	0	21.4795	29.6242	1775.47	2058.75	878.119	913.601	48.7974	0	1438.54	1832.67
XLOC_010756	21.9166	6.27638	19.0929	25.5224	377.124	487.17	1207.18	1208.09	50.5096	25.4393	418.097	453.941	LOC_Os10g40040	GO:0016021	integral component of membrane	The component of a membrane consisting of the gene products and protein complexes having at least some part of their peptide sequence embedded in the hydrophobic region of the membrane. [GOC:dos, GOC:go_curators]
XLOC_011324	32.0319	9.76326	42.9591	20.9648	1041.95	1008.99	1441.96	1449.24	137.831	10.9026	1584.52	2514.24	LOC_Os11g05170	GO:0009061	anaerobic respiration	The enzymatic release of energy from inorganic and organic compounds (especially carbohydrates and fats) which uses compounds other than oxygen (e.g. nitrate, sulfate) as the terminal electron acceptor. [GOC:das, GOC:jl, ISBN:0140513590]
XLOC_013349	296.717	427.491	1035.79	1411.93	16876	22318.1	30382.9	30640.4	1760.99	216.84	27577.4	7343.7	LOC_Os11g02080
XLOC_014330	42.1473	63.4612	116.944	67.9078	699.818	949.879	3706.59	3654.4	107.012	96.9117	6717.9	5483.71
XLOC_014482	254.569	6.27638	14.3197	13.2169	935.683	1061.99	4934.11	4888	13.6975	93.2775	1342.16	1030.15	LOC_Os11g26780	GO:0009415	response to water	Any process that results in a change in state or activity of a cell or an organism (in terms of movement, secretion, enzyme production, gene expression, etc.) as a result of a stimulus reflecting the presence, absence, or concentration of water. [GOC:jl]
XLOC_014774	5.05767	0	5.96654	2.27878	246.232	281.295	1055.59	1062	0.856095	3.02849	719.977	1130.3	LOC_Os11g32890
XLOC_015434	35.4037	42.5399	52.5056	81.5805	1544.78	1712.23	3390.46	3422.52	77.9046	75.7123	1666.72	1330.61	LOC_Os11g47840	GO:0016485	protein processing	Any protein maturation process achieved by the cleavage of a peptide bond or bonds within a protein. Protein maturation is the process leading to the attainment of the full functional capacity of a protein. [GOC:curators, GOC:jl, GOC:jsg]
XLOC_015578	0	0	0	0	0	0	116.466	118.258	1.71219	0	0	0
XLOC_015935	192.192	23.7108	19.0929	35.0933	419.891	413.788	2345.96	2297.91	105.3	136.282	1760.26	1415.15	LOC_Os12g05210	GO:0009061	anaerobic respiration	The enzymatic release of energy from inorganic and organic compounds (especially carbohydrates and fats) which uses compounds other than oxygen (e.g. nitrate, sulfate) as the terminal electron acceptor. [GOC:das, GOC:jl, ISBN:0140513590]
XLOC_017759	1.68589	1.39475	4.77323	31.4472	237.161	220.144	870.724	925.195	35.956	2.42279	500.299	492.962	LOC_Os12g43140
XLOC_017872	362.466	543.256	890.208	1518.58	16303.2	18557.3	32597.6	32683.2	2147.94	192.612	30805.9	9253.12	LOC_Os12g02040	GO:0097249	mitochondrial respiratory chain supercomplex	A set of respiratory enzyme complexes of the mitochondrial inner membrane (including, for example, Complex II, Complex III, Complex IV, or F1-F0 ATPase) arranged to form a large supercomplex. [GOC:mcc, PMID:21909073, PMID:22342701]
XLOC_020448	37.0896	13.9475	25.0595	43.2969	1157.29	1339.21	2492.01	2522.84	44.5169	26.6507	1274.13	1087.38	LOC_Os02g06560
XLOC_022772	17.7019	14.6449	23.8662	48.3102	601.326	572.781	2636.21	2648.05	154.097	20.5937	3774.21	2978.58	LOC_Os02g55560	GO:0043169	cation binding	Interacting selectively and non-covalently with cations, charged atoms or groups of atoms with a net positive charge. [GOC:jl]
XLOC_023644	0.842945	0	41.7658	41.0181	500.241	654.316	2061.27	2028.94	11.9853	1.2114	738.402	654.248	LOC_Os02g15740	GO:0016021	integral component of membrane	The component of a membrane consisting of the gene products and protein complexes having at least some part of their peptide sequence embedded in the hydrophobic region of the membrane. [GOC:dos, GOC:go_curators]
XLOC_024129	37.0896	3.48688	10.7398	16.4072	348.613	442.326	1312.56	1365.76	22.2585	12.7197	573.997	770.009	LOC_Os02g26470
XLOC_024409	332.12	203.634	223.149	244.286	4011	6235.36	14401.2	14522.5	298.777	237.434	7714.24	5224.88	LOC_Os02g32860	GO:0051103	DNA ligation involved in DNA repair	The re-formation of a broken phosphodiester bond in the DNA backbone, carried out by DNA ligase, that contributes to DNA repair. [GOC:ai]
XLOC_024601	0.842945	0	0	7.74787	221.609	181.415	789.383	772.155	41.9486	0	1200.43	1071.77
XLOC_026337	25.2884	2.09213	0	2.73454	308.439	521.822	1207.18	1203.45	0.856095	5.45128	745.488	861.057	LOC_Os03g04080	GO:0008150	biological_process	Any process specifically pertinent to the functioning of integrated living units: cells, tissues, organs, and organisms. A process is a collection of molecular events with a defined beginning and end. [GOC:go_curators, GOC:isa_complete]
XLOC_026449	0.842945	3.48688	10.7398	10.0267	432.851	682.853	2153.7	2154.15	7.70485	1.2114	685.962	603.521	LOC_Os03g06180	GO:0016021	integral component of membrane	The component of a membrane consisting of the gene products and protein complexes having at least some part of their peptide sequence embedded in the hydrophobic region of the membrane. [GOC:dos, GOC:go_curators]
XLOC_026819	21.9166	1.39475	62.052	54.2351	3178.99	3153.35	3933.97	3832.95	41.9486	8.47977	3775.63	4757.93	LOC_Os03g14180
XLOC_027070	85.1375	23.0134	151.55	169.542	3401.9	4792.2	7076.72	7069.97	339.013	74.5009	5114.96	4938.72	LOC_Os03g19290	GO:0031305	integral component of mitochondrial inner membrane	The component of the mitochondrial inner membrane consisting of the gene products having at least some part of their peptide sequence embedded in the hydrophobic region of the membrane. [GOC:dos, GOC:mah]
XLOC_028165	15.173	35.5662	81.145	235.171	4184.66	5505.63	8204.41	8345.3	142.112	11.5083	7984.94	1194.03	LOC_Os03g45250	GO:0055114	oxidation-reduction process	A metabolic process that results in the removal or addition of one or more electrons to or from a substance, with or without the concomitant removal or addition of a proton or protons. [GOC:dhl, GOC:ecd, GOC:jh2, GOC:jid, GOC:mlg, GOC:rph]
XLOC_028456	514.197	34.8688	20.2862	29.1684	1547.38	1877.34	8487.25	8403.27	83.0412	235.011	2952.19	2953.87	LOC_Os03g51350	GO:0008150	biological_process	Any process specifically pertinent to the functioning of integrated living units: cells, tissues, organs, and organisms. A process is a collection of molecular events with a defined beginning and end. [GOC:go_curators, GOC:isa_complete]
XLOC_028465	9.2724	23.0134	21.4795	76.5672	874.773	1008.99	1811.7	1790.1	41.0925	0.605698	2558.19	591.814	LOC_Os03g51530
XLOC_028656	41.3043	32.7767	2.38662	33.726	721.85	611.51	1319.95	1356.49	27.395	9.08547	1515.07	326.473	LOC_Os03g55770
XLOC_028765	43.8332	16.737	10.7398	19.1418	671.307	680.814	1671.2	1695.03	47.0852	95.7003	1557.59	1234.36	LOC_Os03g57990	GO:0008289	lipid binding	Interacting selectively and non-covalently with a lipid. [GOC:ai]
XLOC_028846	5.90062	4.88163	19.0929	10.4824	452.29	587.05	989.039	1013.31	17.978	3.63419	666.12	544.99
XLOC_028912	81.7657	30.6845	9.54647	10.0267	605.213	717.505	1358.77	1358.81	15.4097	33.9191	541.4	295.257	LOC_Os03g60760	GO:0051301	cell division	The process resulting in division and partitioning of components of a cell to form more cells may or may not be accompanied by the physical separation of a cell into distinct, individually membrane-bounded daughter cells. [GOC:di, GOC:go_curators, GOC:pr]
XLOC_029323	66.5927	60.6717	174.223	181.391	2020.4	2533.69	7405.78	7478.08	173.787	33.9191	2646.06	2630	LOC_Os03g06360
XLOC_029794	0.842945	2.09213	88.3048	54.6908	1069.17	1777.46	1543.64	1569.82	9.41704	0	678.876	102.755	LOC_Os03g16260	GO:0016772	transferase activity, transferring phosphorus-containing groups	Catalysis of the transfer of a phosphorus-containing group from one compound (donor) to another (acceptor). [GOC:jl, ISBN:0198506732]
XLOC_029823	170.275	134.594	71.5985	75.1999	2216.09	2645.8	5416.61	5493.2	135.263	122.957	4769.14	5211.87	LOC_Os03g16920	GO:0006950	response to stress	Any process that results in a change in state or activity of a cell or an organism (in terms of movement, secretion, enzyme production, gene expression, etc.) as a result of a disturbance in organismal or cellular homeostasis, usually, but not necessarily, exogenous (e.g. temperature, humidity, ionizing radiation). [GOC:mah]
XLOC_029933	328.749	396.109	167.063	306.724	6631.43	8316.54	10485.7	10511	643.783	95.0946	10147.7	2555.86	LOC_Os03g19270	GO:0006950	response to stress	Any process that results in a change in state or activity of a cell or an organism (in terms of movement, secretion, enzyme production, gene expression, etc.) as a result of a disturbance in organismal or cellular homeostasis, usually, but not necessarily, exogenous (e.g. temperature, humidity, ionizing radiation). [GOC:mah]
XLOC_029988	491.437	22.316	16.7063	24.6109	1606.99	2437.89	7416.87	7348.22	30.8194	145.368	3248.4	3156.78	LOC_Os03g20680	GO:0050826	response to freezing	Any process that results in a change in state or activity of a cell or an organism (in terms of movement, secretion, enzyme production, gene expression, etc.) as a result of a freezing stimulus, temperatures below 0 degrees Celsius. [GOC:jl]
XLOC_030040	10.9583	2.09213	7.15985	6.83635	137.372	87.6498	525.023	491.582	10.2731	3.63419	382.665	322.571	LOC_Os03g21650	GO:0008150	biological_process	Any process specifically pertinent to the functioning of integrated living units: cells, tissues, organs, and organisms. A process is a collection of molecular events with a defined beginning and end. [GOC:go_curators, GOC:isa_complete]
XLOC_030239	26.9743	0	13.1264	15.4957	278.631	340.407	1203.49	1231.27	35.956	4.23989	348.65	413.62	LOC_Os03g26490	GO:0016021	integral component of membrane	The component of a membrane consisting of the gene products and protein complexes having at least some part of their peptide sequence embedded in the hydrophobic region of the membrane. [GOC:dos, GOC:go_curators]
XLOC_030453	88.5093	115.067	46.539	35.0933	1778.06	3391.84	9659.31	9646.14	71.0559	79.9521	4122.86	1611.56	LOC_Os03g31750
XLOC_031261	32.8749	16.737	133.651	175.466	869.589	1208.75	2858.05	2914.71	154.953	14.5368	1223.11	743.995	LOC_Os03g49630
XLOC_031297	96.9387	69.7376	840.089	1050.98	5216.24	5393.52	16608.5	16723.1	1501.59	130.831	10706.1	8222.97	LOC_Os03g50490	GO:0046686	response to cadmium ion	Any process that results in a change in state or activity of a cell or an organism (in terms of movement, secretion, enzyme production, gene expression, etc.) as a result of a cadmium (Cd) ion stimulus. [GOC:ai]
XLOC_031778	0	0.697376	0	0	128.3	381.175	726.528	714.185	4.28047	1.2114	525.81	348.585	LOC_Os03g61160
XLOC_032552	44.6761	46.0268	184.963	134.904	5589.48	4847.24	9775.78	9896.57	247.411	271.353	14409.5	11422.7	LOC_Os04g06590
XLOC_033189	26.1313	12.5528	28.6394	31.903	575.406	849.999	1438.27	1388.95	50.5096	18.7766	1089.89	749.198	LOC_Os04g20749
XLOC_033718	6.74356	9.76326	14.3197	34.6375	638.908	931.533	2094.55	2130.96	45.373	6.66268	1191.93	1136.8	LOC_Os04g31710	GO:0016021	integral component of membrane	The component of a membrane consisting of the gene products and protein complexes having at least some part of their peptide sequence embedded in the hydrophobic region of the membrane. [GOC:dos, GOC:go_curators]
XLOC_033914	6.74356	0.697376	0	1.36727	241.049	405.635	1375.41	1358.81	5.13657	0.605698	630.689	721.883	LOC_Os04g35490
XLOC_036159	37.0896	11.8554	27.4461	17.7745	238.457	432.134	1031.56	1062	19.6902	14.5368	457.781	387.606
XLOC_036562	14.3301	9.06588	10.7398	13.6727	259.192	309.832	1271.89	1233.59	11.1292	26.045	423.766	278.348	LOC_Os04g33530	GO:0046872	metal ion binding	Interacting selectively and non-covalently with any metal ion. [GOC:ai]
XLOC_037000	10.9583	8.36851	7.15985	8.65938	685.563	1021.22	2447.64	2483.42	20.5463	19.3823	1337.91	932.595	LOC_Os04g43360	GO:0005975	carbohydrate metabolic process	The chemical reactions and pathways involving carbohydrates, any of a group of organic compounds based of the general formula Cx(H2O)y. Includes the formation of carbohydrate derivatives by the addition of a carbohydrate residue to another molecule. [GOC:mah, ISBN:0198506732]
XLOC_037428	0	0	5.96654	1.82303	128.3	275.179	996.434	1027.22	5.13657	12.7197	318.887	314.767	LOC_Os04g51796
XLOC_038143	21.0736	16.0396	0	0	117.932	150.839	996.434	1029.54	0	6.05698	867.374	157.384
XLOC_038625	39.6184	37.6583	7.15985	13.2169	321.398	554.436	1961.44	2012.7	5.99266	24.2279	943.907	306.963	LOC_Os05g10650	GO:0006096 1	glycolytic process	The chemical reactions and pathways resulting in the breakdown of a carbohydrate into pyruvate, with the concomitant production of a small amount of ATP and the reduction of NAD(P) to NAD(P)H. Glycolysis begins with the metabolism of a carbohydrate to generate products that can enter the pathway and ends with the production of pyruvate. Pyruvate may be converted to acetyl-coenzyme A, ethanol, lac…
XLOC_039312	0	0	0	4.10181	647.98	85.6114	1281.13	1034.18	93.3143	0	525.81	517.675	LOC_Os05g26240
XLOC_039320	3.37178	1.39475	1.19331	8.20362	393.972	275.179	1210.88	1305.47	92.4582	0	1220.28	746.597	LOC_Os05g26440
XLOC_039322	0	0	3.57992	4.10181	421.187	293.525	685.857	672.447	61.6388	0	1092.72	611.325	LOC_Os05g26480
XLOC_039335	0.842945	0.697376	0	4.10181	99.7889	79.4963	770.896	811.574	25.6828	0.605698	1818.37	703.674	LOC_Os05g26620
XLOC_039491	0	7.67113	45.3457	57.4254	898.1	1465.59	2841.41	2798.77	78.7607	7.87407	1475.39	1503.6	LOC_Os05g30490	GO:0046658	anchored component of plasma membrane	The component of the plasma membrane consisting of the gene products that are tethered to the membrane only by a covalently attached anchor, such as a lipid group, that is embedded in the membrane. Gene products with peptide sequences that are embedded in the membrane are excluded from this grouping. [GOC:dos, GOC:mah]
XLOC_040641	17.7019	0	4.77323	2.73454	386.196	466.786	1294.07	1324.03	10.2731	0.605698	554.156	610.024	LOC_Os05g03130	GO:0016021	integral component of membrane	The component of a membrane consisting of the gene products and protein complexes having at least some part of their peptide sequence embedded in the hydrophobic region of the membrane. [GOC:dos, GOC:go_curators]
XLOC_040740	5.05767	1.39475	0	3.64606	416.003	315.947	1096.26	1089.83	29.9633	4.23989	3648.07	1553.03	LOC_Os05g05290
XLOC_041090	0	0.697376	19.0929	27.3454	167.179	209.952	1192.39	1222	52.2218	6.05698	1064.38	736.191	LOC_Os05g12670
XLOC_041354	107.054	39.7504	280.427	242.918	1552.56	1655.15	7640.56	7503.58	836.404	175.047	9335.61	8121.51	LOC_Os05g18604	GO:0051603	proteolysis involved in cellular protein catabolic process	The hydrolysis of a peptide bond or bonds within a protein as part of the chemical reactions and pathways resulting in the breakdown of a protein by individual cells. [GOC:ai, GOC:dph, GOC:tb]
XLOC_041704	0	0	0	0.911514	38.8788	48.9208	500.99	442.888	47.9413	0	558.407	126.167	LOC_Os05g26690
XLOC_042256	0	0.697376	0	0	37.5828	34.6522	567.542	551.87	2.56828	0	1053.04	581.409	LOC_Os05g38600	GO:0046872	metal ion binding	Interacting selectively and non-covalently with any metal ion. [GOC:ai]
XLOC_042293	205.679	46.7242	21.4795	36.0048	895.508	864.267	4532.94	4401.05	55.6461	70.8667	2293.16	2329.54	LOC_Os05g39240	GO:0072488	ammonium transmembrane transport	The directed movement of ammonium across a membrane by means of some agent such as a transporter or pore. Ammonium is the cation NH4+. [GOC:mah]
XLOC_044115	5.90062	4.88163	33.4126	37.3721	1105.45	1384.05	3227.78	3255.57	33.3877	2.42279	2192.53	1707.81	LOC_Os06g21360	GO:0055085	transmembrane transport	The process in which a solute is transported across a lipid bilayer, from one side of a membrane to the other [GOC:dph, GOC:jid]
XLOC_045769	14.3301	27.1977	5.96654	6.3806	347.317	615.587	990.888	994.758	20.5463	7.87407	507.385	192.502	LOC_Os06g04950	GO:0016021	integral component of membrane	The component of a membrane consisting of the gene products and protein complexes having at least some part of their peptide sequence embedded in the hydrophobic region of the membrane. [GOC:dos, GOC:go_curators]
XLOC_045846	64.0638	57.1848	35.7992	100.722	1376.31	1300.48	6860.42	6865.92	33.3877	82.3749	4345.37	2929.16	LOC_Os06g06520	GO:0016788	hydrolase activity, acting on ester bonds	Catalysis of the hydrolysis of any ester bond. [GOC:jl]
XLOC_046718	1.68589	2.09213	0	1.36727	184.026	301.678	1001.98	1055.05	0	0	358.571	301.76
XLOC_046950	220.009	116.462	322.193	221.042	1222.09	1471.7	7893.83	7786.47	860.375	136.888	5242.51	4692.89	LOC_Os06g30370	GO:0010030	positive regulation of seed germination	Any process that activates or increase the rate of seed germination. [GOC:sm]
XLOC_046987	5.05767	5.57901	29.8327	41.9296	566.335	356.714	2249.83	2314.15	220.016	1.81709	3066.99	2730.15	LOC_Os06g31060
XLOC_047125	13.4871	2.09213	155.13	181.391	1708.08	1850.84	10128.9	10360.3	409.213	7.87407	9824.57	4936.12	LOC_Os06g33640	GO:0080163	regulation of protein serine/threonine phosphatase activity	Any process that modulates the frequency, rate or extent of protein serine/threonine phosphatase activity: catalysis of the reaction: protein serine/threonine phosphate + H2O = protein serine/threonine + phosphate. [PMID:19407142]
XLOC_047764	486.379	330.556	978.513	855.911	6554.97	9052.39	60390.6	60434.4	1662.54	322.231	38841.9	28148.3	LOC_Os06g46284	GO:0016021	integral component of membrane	The component of a membrane consisting of the gene products and protein complexes having at least some part of their peptide sequence embedded in the hydrophobic region of the membrane. [GOC:dos, GOC:go_curators]
XLOC_049619	27.8172	20.9213	25.0595	13.2169	592.254	801.078	1567.67	1511.85	23.1146	33.3134	660.451	580.108	LOC_Os07g28480	GO:0080167	response to karrikin	Any process that results in a change in state or activity of a cell or an organism (in terms of movement, secretion, enzyme production, gene expression, etc.) as a result of a karrikin stimulus. Karrikins are signaling molecules in smoke from burning vegetation that trigger seed germination for many angiosperms (flowering plants). [PMID:20351290]
XLOC_049685	36.2466	20.2239	79.9516	202.356	3553.52	5014.38	10957.1	10810.2	232.858	28.4678	5425.34	5734.75	LOC_Os07g29760	GO:0051603	proteolysis involved in cellular protein catabolic process	The hydrolysis of a peptide bond or bonds within a protein as part of the chemical reactions and pathways resulting in the breakdown of a protein by individual cells. [GOC:ai, GOC:dph, GOC:tb]
XLOC_050199	0.842945	0	25.0595	27.8012	22.0313	12.2302	639.64	614.478	23.9706	0	530.062	199.006	LOC_Os07g39970	GO:0046872	metal ion binding	Interacting selectively and non-covalently with any metal ion. [GOC:ai]
XLOC_052777	4.21473	2.7895	3.57992	8.20362	58.3182	99.88	748.712	765.198	8.56095	1.2114	215.426	176.894	LOC_Os07g46360	GO:0050826	response to freezing	Any process that results in a change in state or activity of a cell or an organism (in terms of movement, secretion, enzyme production, gene expression, etc.) as a result of a freezing stimulus, temperatures below 0 degrees Celsius. [GOC:jl]
XLOC_052823	2.52884	2.7895	36.9926	122.143	1862.29	1649.04	5486.86	5523.34	464.859	4.84558	8938.77	6898.86	LOC_Os07g47240	GO:0046872	metal ion binding	Interacting selectively and non-covalently with any metal ion. [GOC:ai]
XLOC_052863	0	2.09213	10.7398	0.911514	141.26	152.877	1059.29	1082.87	0	0	35.4319	10.4055
XLOC_053313	0.842945	0	1.19331	1.36727	238.457	346.522	1037.1	1082.87	4.28047	6.05698	694.466	508.57	LOC_Os08g03690
XLOC_053811	20.2307	4.18425	0	0.455757	28.5111	42.8057	745.015	748.967	0	5.45128	0	1.30069
XLOC_054980	2.52884	3.48688	100.238	58.3369	3153.07	5964.26	5534.92	5562.76	180.636	0	9351.2	8282.8	LOC_Os08g36900	GO:0048046 α-amylase 3E	apoplast	The cell membranes and intracellular regions in a plant are connected through plasmodesmata, and plants may be described as having two major compartments: the living symplast and the non-living apoplast. The apoplast is external to the plasma membrane and includes cell walls, intercellular spaces and the lumen of dead structures such as xylem vessels. Water and solutes pass freely through it. [GO…
XLOC_057473	22.7595	16.0396	0	4.10181	413.411	595.203	1612.04	1701.99	4.28047	0.605698	2501.5	453.941	LOC_Os08g43210
XLOC_057574	0.842945	0.697376	113.364	157.236	565.039	601.318	1787.67	1718.22	214.024	0	1003.43	1127.7	LOC_Os08g45110	GO:0006355	regulation of transcription, DNA-templated	Any process that modulates the frequency, rate or extent of cellular DNA-templated transcription. [GOC:go_curators, GOC:txnOH]
XLOC_057893	161.003	39.7504	75.1784	78.3902	3558.71	4667.86	6828.99	6847.37	143.824	199.275	4655.76	5367.95	LOC_Os09g02180
XLOC_058493	7.58651	0	33.4126	54.6908	1928.39	2450.12	5477.61	5286.83	60.7827	15.1425	3421.31	3167.18	LOC_Os09g15520	GO:0019915	lipid storage	The accumulation and maintenance in cells or tissues of lipids, compounds soluble in organic solvents but insoluble or sparingly soluble in aqueous solvents. Lipid reserves can be accumulated during early developmental stages for mobilization and utilization at later stages of development. [GOC:dph, GOC:mah, GOC:tb, PMID:11102830]
XLOC_059187	1.68589	0	19.0929	20.9648	355.093	538.129	1090.72	1082.87	40.2364	0	677.459	736.191	LOC_Os09g30240	GO:0016310	phosphorylation	The process of introducing a phosphate group into a molecule, usually with the formation of a phosphoric ester, a phosphoric anhydride or a phosphoric amide. [ISBN:0198506732]
XLOC_059737	0	0	8.35316	13.6727	209.946	187.53	828.205	848.675	23.1146	0	508.803	729.688	LOC_Os09g04100	GO:0016021	integral component of membrane	The component of a membrane consisting of the gene products and protein complexes having at least some part of their peptide sequence embedded in the hydrophobic region of the membrane. [GOC:dos, GOC:go_curators]
XLOC_059897	0	0.697376	17.8996	35.0933	362.869	336.33	1183.15	1170.99	70.1998	0	382.665	414.92	LOC_Os09g08280
XLOC_060496	1.68589	1.39475	5.96654	1.82303	628.541	888.728	2185.13	2230.67	4.28047	0	909.892	1144.61	LOC_Os09g20400
XLOC_061080	149.201	179.226	527.442	604.789	12250.7	16898.1	21520.4	21471.9	618.956	133.254	9932.28	9902.16	LOC_Os09g33680	GO:0005975	carbohydrate metabolic process	The chemical reactions and pathways involving carbohydrates, any of a group of organic compounds based of the general formula Cx(H2O)y. Includes the formation of carbohydrate derivatives by the addition of a carbohydrate residue to another molecule. [GOC:mah, ISBN:0198506732]
XLOC_046977	612.821	274.766	588.301	1003.12	11891.7	11781.8	20958.4	21052.2	1918.51	521.506	19134.7	19126.7	LOC_Os06g30950	GO:0016021	integral component of membrane	The component of a membrane consisting of the gene products and protein complexes having at least some part of their peptide sequence embedded in the hydrophobic region of the membrane. [GOC:dos, GOC:go_curators]
XLOC_007799	4.21473	9.76326	1.19331	4.10181	178.843	436.21	4727.05	4716.41	6.84876	1.81709	372.744	563.199
XLOC_011191	2036.56	1067.68	139.617	214.206	18849.7	22501.5	43846.8	44077.8	332.165	3309.53	14386.8	14115.1
XLOC_004699	0.842945	2.09213	8.35316	8.20362	116.636	189.568	1462.3	1470.11	19.6902	7.26838	3329.19	1969.25
XLOC_046977	612.821	274.766	588.301	1003.12	11891.7	11781.8	20958.4	21052.2	1918.51	521.506	19134.7	19126.7
XLOC_046977	612.821	274.766	588.301	1003.12	11891.7	11781.8	20958.4	21052.2	1918.51	521.506	19134.7	19126.7	LOC_Os06g30970
XLOC_011191	2036.56	1067.68	139.617	214.206	18849.7	22501.5	43846.8	44077.8	332.165	3309.53	14386.8	14115.1	LOC_Os11g02389	GO:0008289	lipid binding	Interacting selectively and non-covalently with a lipid. [GOC:ai]
XLOC_046977	612.821	274.766	588.301	1003.12	11891.7	11781.8	20958.4	21052.2	1918.51	521.506	19134.7	19126.7	LOC_Os06g30901	GO:0005488	binding	The selective, non-covalent, often stoichiometric, interaction of a molecule with one or more specific sites on another molecule. [GOC:ceb, GOC:mah, ISBN:0198506732]
XLOC_007799	4.21473	9.76326	1.19331	4.10181	178.843	436.21	4727.05	4716.41	6.84876	1.81709	372.744	563.199
XLOC_004699	0.842945	2.09213	8.35316	8.20362	116.636	189.568	1462.3	1470.11	19.6902	7.26838	3329.19	1969.25
XLOC_046977	612.821	274.766	588.301	1003.12	11891.7	11781.8	20958.4	21052.2	1918.51	521.506	19134.7	19126.7	LOC_Os06g30894
XLOC_000045	193.034	275.463	196.896	184.126	75.1657	57.0743	105.374	102.026	143.824	228.954	53.8566	67.6359	LOC_Os01g01780	GO:0016740	transferase activity	Catalysis of the transfer of a group, e.g. a methyl group, glycosyl group, acyl group, phosphorus-containing, or other groups, from one compound (generally regarded as the donor) to another compound (generally regarded as the acceptor). Transferase is the systematic name for any enzyme of EC class 2. [ISBN:0198506732]
XLOC_000050	260.47	357.056	136.037	112.116	58.3182	48.9208	103.526	111.302	139.543	213.811	99.2094	62.4332	LOC_Os01g01870	GO:0046983	protein dimerization activity	The formation of a protein dimer, a macromolecular structure consists of two noncovalently associated identical or nonidentical subunits. [ISBN:0198506732]
XLOC_000276	345.608	275.463	297.134	305.813	146.444	134.532	168.229	162.315	324.46	320.414	206.923	214.614	LOC_Os01g06490	GO:0051603	proteolysis involved in cellular protein catabolic process	The hydrolysis of a peptide bond or bonds within a protein as part of the chemical reactions and pathways resulting in the breakdown of a protein by individual cells. [GOC:ai, GOC:dph, GOC:tb]
XLOC_000407	944.099	963.773	673.026	583.825	330.47	317.985	364.188	382.599	448.594	1004.85	447.86	399.312	LOC_Os01g09410
XLOC_000518	923.025	682.731	369.926	397.876	278.631	189.568	280.998	301.442	354.423	689.284	357.154	388.907	LOC_Os01g11940	GO:0048573	photoperiodism, flowering	A change from the vegetative to the reproductive phase as a result of detection of, or exposure to, a period of light or dark of a given length. The length of the period of light or dark required to initiate the change is set relative to a particular duration known as the 'critical day length'. The critical day length varies between species. [GOC:jid, GOC:pj, ISBN:0582015952, ISBN:0697037754, ISB…
XLOC_000616	139.929	104.606	88.3048	85.6823	7.77576	4.07673	38.8221	30.1442	130.982	134.465	43.9356	44.2235	LOC_Os01g13930
XLOC_000621	391.127	291.503	371.119	332.247	168.475	110.072	181.17	180.865	273.094	431.863	153.066	274.446	LOC_Os01g14020	GO:0019216	regulation of lipid metabolic process	Any process that modulates the frequency, rate or extent of the chemical reactions and pathways involving lipids. [GOC:go_curators]
XLOC_000709	223.381	151.331	103.818	128.979	88.1253	77.4579	70.2495	57.9696	181.492	100.546	56.6911	122.265	LOC_Os01g16020	GO:0071949	FAD binding	Interacting selectively and non-covalently with the oxidized form, FAD, of flavin-adenine dinucleotide, the coenzyme or the prosthetic group of various flavoprotein oxidoreductase enzymes. [GOC:mah]
XLOC_000742	564.773	737.824	535.795	467.607	230.681	334.292	269.906	252.747	458.867	705.033	341.564	254.935
XLOC_000964	146.672	57.8822	51.3123	47.3987	14.2556	0	40.6708	37.1005	54.7901	176.258	114.799	48.1256	LOC_Os01g22352	GO:0098869	cellular oxidant detoxification	Any process carried out at the cellular level that reduces or removes the toxicity superoxide radicals or hydrogen peroxide. [GOC:dos, GOC:vw]
XLOC_000975	112.112	96.2379	70.4052	84.315	3.88788	8.15347	16.638	16.2315	164.37	50.8786	14.1728	15.6083	LOC_Os01g22640
XLOC_001093	207.365	221.068	146.777	127.612	63.502	114.149	61.0062	57.9696	110.436	161.116	48.1874	52.0276	LOC_Os01g24920	GO:0006471	protein ADP-ribosylation	The transfer, from NAD, of ADP-ribose to protein amino acids. [GOC:pr, RESID:AA0040, RESID:AA0168, RESID:AA0169, RESID:AA0231, RESID:AA0237, RESID:AA0295]
XLOC_001124	998.89	820.114	558.468	569.696	248.824	240.527	330.912	368.687	761.924	480.319	260.779	271.844	LOC_Os01g25484	GO:0055114	oxidation-reduction process	A metabolic process that results in the removal or addition of one or more electrons to or from a substance, with or without the concomitant removal or addition of a proton or protons. [GOC:dhl, GOC:ecd, GOC:jh2, GOC:jid, GOC:mlg, GOC:rph]
XLOC_001494	542.014	562.782	437.944	396.053	203.466	189.568	225.538	222.603	339.013	592.978	143.145	115.761	LOC_Os01g34610
XLOC_001628	67.4356	50.9084	26.2528	33.726	23.3273	16.3069	18.4867	18.5503	35.956	40.5818	35.4319	26.0138	LOC_Os01g37560	GO:0051082	unfolded protein binding	Interacting selectively and non-covalently with an unfolded protein. [GOC:ai]
XLOC_001698	740.949	888.457	699.279	601.599	273.448	322.062	284.695	280.573	359.56	670.508	199.836	183.397	LOC_Os01g39060
XLOC_001866	553.815	214.792	20.2862	29.6242	308.439	271.103	101.677	104.345	196.046	156.27	185.663	59.8318	LOC_Os01g42190	GO:0042542	response to hydrogen peroxide	Any process that results in a change in state or activity of a cell or an organism (in terms of movement, secretion, enzyme production, gene expression, etc.) as a result of a hydrogen peroxide (H2O2) stimulus. [GOC:jl]
XLOC_002151	255.412	214.792	96.658	115.306	53.1344	46.8824	94.2823	97.3889	115.573	160.51	76.533	122.265	LOC_Os01g48339
XLOC_002193	126.442	119.251	77.565	79.3017	54.4303	34.6522	16.638	13.9127	44.5169	111.448	25.511	27.3145	LOC_Os01g49110	GO:0018342	protein prenylation	The covalent attachment of a prenyl group to a protein geranyl, farnesyl, or geranylgeranyl groups may be added. [GOC:di, ISBN:0198506732]
XLOC_002203	649.911	647.165	489.256	575.621	234.569	156.954	295.788	268.979	374.969	564.511	307.549	309.564	LOC_Os01g49250	GO:0008168	methyltransferase activity	Catalysis of the transfer of a methyl group to an acceptor molecule. [ISBN:0198506732]
XLOC_002212	292.502	147.146	60.8587	99.355	32.399	32.6139	33.2761	41.7381	83.0412	127.802	21.2592	22.1117	LOC_Os01g49440
XLOC_002309	542.014	437.952	241.048	253.401	169.771	173.261	195.959	164.634	256.828	472.444	226.764	200.306	LOC_Os01g51280	GO:0016787	hydrolase activity	Catalysis of the hydrolysis of various bonds, e.g. C-O, C-N, C-C, phosphoric anhydride bonds, etc. Hydrolase is the systematic name for any enzyme of EC class 3. [ISBN:0198506732]
XLOC_002361	209.05	188.291	121.717	100.267	123.116	75.4196	57.3088	62.6071	92.4582	266.507	65.1948	92.3491
XLOC_002401	138.243	86.4746	77.565	99.8108	32.399	18.3453	46.2168	30.1442	130.126	108.42	32.5974	29.9159	LOC_Os01g53160
XLOC_002805	123.913	80.1982	58.4721	28.7127	11.6636	6.1151	3.69734	0	29.1072	125.985	11.3382	23.4124	LOC_Os01g61080	GO:0043565	sequence-specific DNA binding	Interacting selectively and non-covalently with DNA of a specific nucleotide composition, e.g. GC-rich DNA binding, or with a specific sequence motif or type of DNA e.g. promotor binding or rDNA binding. [GOC:jl]
XLOC_002896	674.356	624.151	352.026	342.729	195.69	128.417	262.511	248.11	327.028	695.947	231.016	257.537	LOC_Os01g62860	GO:0055114	oxidation-reduction process	A metabolic process that results in the removal or addition of one or more electrons to or from a substance, with or without the concomitant removal or addition of a proton or protons. [GOC:dhl, GOC:ecd, GOC:jh2, GOC:jid, GOC:mlg, GOC:rph]
XLOC_003013	248.669	263.608	132.457	127.612	42.7667	46.8824	14.7894	34.7817	322.748	187.766	55.2738	54.629	LOC_Os01g65169	GO:0016021	integral component of membrane	The component of a membrane consisting of the gene products and protein complexes having at least some part of their peptide sequence embedded in the hydrophobic region of the membrane. [GOC:dos, GOC:go_curators]
XLOC_003029	602.706	608.809	514.316	484.47	268.264	211.99	279.149	271.298	520.506	581.47	379.83	347.284	LOC_Os01g65530
XLOC_003069	4308.29	3666.1	3603.79	4004.28	1202.65	1153.72	2556.71	2513.56	6930.09	4294.4	1770.18	2070.7	LOC_Os01g66290	GO:0080155	regulation of double fertilization forming a zygote and endosperm	Any process that modulates the rate, frequency or extent of double fertilization forming a zygote and endosperm. Double fertilization forming a zygote and endosperm is a type of fertilization where one of the two sperm nuclei from the pollen tube fuses with the egg nucleus to form a 2n zygote, and the other fuses with the two polar nuclei to form the 3n primary endosperm nucleus and then develops…
XLOC_003124	246.983	222.463	133.651	141.74	50.5424	48.9208	62.8548	69.5635	150.673	218.657	89.2885	157.384	LOC_Os01g67530	GO:0016874	ligase activity	Catalysis of the joining of two substances, or two groups within a single molecule, with the concomitant hydrolysis of the diphosphate bond in ATP or a similar triphosphate. [EC:6, GOC:mah]
XLOC_003143	692.901	629.73	439.137	378.278	160.699	169.184	205.203	190.14	337.301	723.809	228.182	192.502	LOC_Os01g67970	GO:0046872	metal ion binding	Interacting selectively and non-covalently with any metal ion. [GOC:ai]
XLOC_003208	2958.74	2546.82	1898.55	1848.09	769.8	882.613	1377.26	1442.28	2272.93	2788.63	968.001	998.931	LOC_Os01g69850	GO:0046983	protein dimerization activity	The formation of a protein dimer, a macromolecular structure consists of two noncovalently associated identical or nonidentical subunits. [ISBN:0198506732]
XLOC_003440	30.346	50.9084	15.513	26.4339	0	0	0	0	11.9853	13.9311	0	0	LOC_Os01g74440	GO:0046983	protein dimerization activity	The formation of a protein dimer, a macromolecular structure consists of two noncovalently associated identical or nonidentical subunits. [ISBN:0198506732]
XLOC_003443	91.881	66.9481	33.4126	41.9296	0	2.03837	7.39469	4.63757	28.2511	87.2205	0	0	LOC_Os01g74570	GO:0016021	integral component of membrane	The component of a membrane consisting of the gene products and protein complexes having at least some part of their peptide sequence embedded in the hydrophobic region of the membrane. [GOC:dos, GOC:go_curators]
XLOC_003447	1212.16	1286.66	835.316	920.173	695.931	676.738	741.317	739.692	689.156	1322.24	527.227	612.625	LOC_Os01g74640	GO:0016021	integral component of membrane	The component of a membrane consisting of the gene products and protein complexes having at least some part of their peptide sequence embedded in the hydrophobic region of the membrane. [GOC:dos, GOC:go_curators]
XLOC_003555	241.082	300.569	188.543	187.316	57.0222	42.8057	81.3416	76.5198	142.968	239.856	107.713	55.9297	LOC_Os01g03090	GO:0016279	protein-lysine N-methyltransferase activity	Catalysis of the transfer of a methyl group from S-adenosyl-L-methionine to the epsilon-amino group of a lysine residue in a protein substrate. [PMID:12054878]
XLOC_003593	282.387	225.252	137.23	152.679	63.502	91.7265	101.677	111.302	220.016	299.821	73.6984	91.0484	LOC_Os01g03940
XLOC_003803	2420.1	1979.85	1174.22	1083.79	627.245	725.658	968.704	997.077	1131.76	2348.9	916.979	785.617	LOC_Os01g07960	GO:0052689	carboxylic ester hydrolase activity	Catalysis of the hydrolysis of a carboxylic ester bond. [EC:3.1.1, EC:3.1.1.1, GOC:curators]
XLOC_003870	1158.21	1293.63	1180.18	936.58	308.439	356.714	515.779	528.683	716.551	1096.92	469.119	418.822	LOC_Os01g09370
XLOC_003937	445.075	420.518	367.539	258.414	281.223	211.99	207.051	217.966	400.652	509.998	214.009	290.054	LOC_Os01g10690	GO:0051726	regulation of cell cycle	Any process that modulates the rate or extent of progression through the cell cycle. [GOC:ai, GOC:dph, GOC:tb]
XLOC_004053	166.06	180.62	193.316	154.046	32.399	30.5755	42.5195	46.3757	146.392	196.852	31.1801	29.9159	LOC_Os01g13229	GO:0051726	regulation of cell cycle	Any process that modulates the rate or extent of progression through the cell cycle. [GOC:ai, GOC:dph, GOC:tb]
XLOC_004190	822.715	672.27	466.583	473.987	252.712	185.491	353.096	352.455	434.896	930.958	273.535	293.956	LOC_Os01g16030	GO:0015031	protein transport	The directed movement of proteins into, out of or within a cell, or between cells, by means of some agent such as a transporter or pore. [GOC:ai]
XLOC_004294	2055.1	2055.86	1044.14	960.28	590.958	607.433	822.659	825.487	1683.94	1845.56	827.69	724.485	LOC_Os01g18630	GO:0030163	protein catabolic process	The chemical reactions and pathways resulting in the breakdown of a protein by the destruction of the native, active configuration, with or without the hydrolysis of peptide bonds. [GOC:mah]
XLOC_004349	231.81	210.607	183.769	187.772	95.9011	50.9592	79.4929	74.2011	160.946	161.116	52.4393	89.7477	LOC_Os01g19548
XLOC_004865	330.435	468.636	242.242	181.391	54.4303	48.9208	68.4009	76.5198	160.09	348.882	68.0293	65.0345	LOC_Os01g32840
XLOC_005133	137.4	155.515	19.0929	52.412	5.18384	6.1151	7.39469	9.27513	22.2585	95.0946	2.83456	1.30069	LOC_Os01g38580	GO:0055114	oxidation-reduction process	A metabolic process that results in the removal or addition of one or more electrons to or from a substance, with or without the concomitant removal or addition of a proton or protons. [GOC:dhl, GOC:ecd, GOC:jh2, GOC:jid, GOC:mlg, GOC:rph]
XLOC_005180	604.392	564.874	353.219	347.287	172.363	264.988	247.722	243.472	388.667	396.732	184.246	240.628	LOC_Os01g39600	GO:0016772	transferase activity, transferring phosphorus-containing groups	Catalysis of the transfer of a phosphorus-containing group from one compound (donor) to another (acceptor). [GOC:jl, ISBN:0198506732]
XLOC_005348	1298.14	850.101	540.569	502.244	502.833	585.011	617.456	607.521	1013.62	847.977	796.51	732.289	LOC_Os01g43090
XLOC_005372	140.772	72.5271	41.7658	50.589	5.18384	2.03837	0	0	29.1072	21.8051	8.50367	7.80415	LOC_Os01g43610
XLOC_005538	1130.39	827.785	385.439	428.867	174.955	173.261	441.833	468.394	321.035	908.547	690.214	572.304	LOC_Os01g47760	GO:0051537	2 iron, 2 sulfur cluster binding	Interacting selectively and non-covalently with a 2 iron, 2 sulfur (2Fe-2S) cluster this cluster consists of two iron atoms, with two inorganic sulfur atoms found between the irons and acting as bridging ligands. [GOC:ai, PMID:15952888, Wikipedia:Iron-sulfur_cluster]
XLOC_005585	380.168	379.372	359.186	304.446	180.138	163.069	164.532	173.909	231.146	425.806	147.397	139.174	LOC_Os01g48700	GO:0051302	regulation of cell division	Any process that modulates the frequency, rate or extent of the physical partitioning and separation of a cell into daughter cells. [GOC:go_curators]
XLOC_005668	536.113	544.65	223.149	283.025	168.475	169.184	212.597	229.56	472.564	474.867	262.196	197.705	LOC_Os01g50622	GO:0004518	nuclease activity	Catalysis of the hydrolysis of ester linkages within nucleic acids. [ISBN:0198547684]
XLOC_005875	458.562	481.887	322.193	351.844	136.076	144.724	173.775	183.184	309.05	449.428	205.505	212.013	LOC_Os01g55300	GO:0042732	D-xylose metabolic process	The chemical reactions and pathways involving D-xylose, a naturally occurring plant polysaccharide. [ISBN:0198506732]
XLOC_005882	170.275	168.765	71.5985	83.4035	2.59192	4.07673	35.1248	25.5066	56.5022	136.282	35.4319	14.3076	LOC_Os01g55370
XLOC_005911	278.172	382.859	264.914	252.034	37.5828	48.9208	109.072	108.983	236.282	266.507	145.98	113.16	LOC_Os01g55880
XLOC_005942	63.2209	80.1982	51.3123	40.5624	47.9505	14.2686	24.0327	23.1878	52.2218	49.6672	15.5901	6.50345	LOC_Os01g56480
XLOC_005969	34.5608	16.737	8.35316	15.4957	0	0	0	0	0	19.988	1.41728	7.80415	LOC_Os01g57040
XLOC_006092	335.492	281.74	208.829	190.051	103.677	142.686	127.558	115.939	196.046	209.572	113.382	55.9297	LOC_Os01g59920	GO:0090322	regulation of superoxide metabolic process	Any process that modulates the rate, frequency, or extent of superoxide metabolism, the chemical reactions and pathways involving superoxide, the superoxide anion O2- (superoxide free radical), or any compound containing this species. [GOC:tb]
XLOC_006152	598.491	500.018	337.706	345.919	195.69	205.875	249.571	217.966	374.969	408.24	242.354	215.915	LOC_Os01g61170	GO:0016192	vesicle-mediated transport	A cellular transport process in which transported substances are moved in membrane-bounded vesicles transported substances are enclosed in the vesicle lumen or located in the vesicle membrane. The process begins with a step that directs a substance to the forming vesicle, and includes vesicle budding and coating. Vesicles are then targeted to, and fuse with, an acceptor membrane. [GOC:ai, GOC:mah…
XLOC_006436	91.0381	94.1457	77.565	99.8108	16.8475	10.1918	29.5788	32.463	92.4582	65.4154	55.2738	89.7477	LOC_Os01g66980	GO:0015031	protein transport	The directed movement of proteins into, out of or within a cell, or between cells, by means of some agent such as a transporter or pore. [GOC:ai]
XLOC_006533	816.814	557.901	474.937	530.957	396.564	275.179	306.88	338.542	583	370.082	282.038	349.886	LOC_Os01g68890
XLOC_006555	1341.13	1753.9	1107.39	962.103	396.564	411.75	730.225	772.155	837.261	1561.49	738.402	792.121	LOC_Os01g69920	GO:0080117	secondary growth	Lateral growth of a plant axis (shoot axis or root) that is an increase in thickness resulting from formation of secondary vascular tissues by the vascular cambium. [ISBN:0471245208, PMID:19074290, PO:0005598, PO:0025004]
XLOC_006592	190.506	198.752	177.803	123.51	66.094	61.151	77.6442	64.9259	101.019	152.636	89.2885	97.5518	LOC_Os01g70580	GO:0030975	thiamine binding	Interacting selectively and non-covalently with thiamine (vitamin B1), a water soluble vitamin present in fresh vegetables and meats, especially liver. [GOC:mlg]
XLOC_006603	797.426	493.045	352.026	395.597	283.815	348.561	303.182	319.992	659.193	634.772	262.196	275.746	LOC_Os01g70770	GO:0016740	transferase activity	Catalysis of the transfer of a group, e.g. a methyl group, glycosyl group, acyl group, phosphorus-containing, or other groups, from one compound (generally regarded as the donor) to another compound (generally regarded as the acceptor). Transferase is the systematic name for any enzyme of EC class 2. [ISBN:0198506732]
XLOC_006740	619.565	583.006	488.063	437.071	333.062	324.1	280.998	317.673	434.896	646.28	331.643	303.061	LOC_Os01g73840	GO:0016772	transferase activity, transferring phosphorus-containing groups	Catalysis of the transfer of a phosphorus-containing group from one compound (donor) to another (acceptor). [GOC:jl, ISBN:0198506732]
XLOC_006976	212.422	214.094	249.401	222.865	58.3182	89.6881	144.196	148.402	285.079	508.181	100.627	117.062
XLOC_007433	778.881	722.481	541.762	502.244	283.815	350.599	384.524	394.193	618.1	749.854	473.371	401.914	LOC_Os10g05680
XLOC_007666	665.927	675.06	453.457	468.518	278.631	252.757	279.149	282.892	522.218	411.269	238.103	256.236	LOC_Os10g10580
XLOC_007983	161.846	174.344	114.558	175.466	59.6142	59.1126	44.3681	37.1005	94.1704	134.465	73.6984	44.2235	LOC_Os10g20230
XLOC_008126	305.146	246.174	112.171	147.209	154.219	110.072	118.315	99.7077	249.124	210.783	136.059	146.978	LOC_Os10g22960	GO:0016787	hydrolase activity	Catalysis of the hydrolysis of various bonds, e.g. C-O, C-N, C-C, phosphoric anhydride bonds, etc. Hydrolase is the systematic name for any enzyme of EC class 3. [ISBN:0198506732]
XLOC_008282	1232.39	1036.3	1002.38	960.736	610.397	501.438	672.917	651.578	901.468	1185.96	778.085	786.918	LOC_Os10g27050	GO:0046872	metal ion binding	Interacting selectively and non-covalently with any metal ion. [GOC:ai]
XLOC_008400	128.971	78.8035	50.1189	37.3721	5.18384	2.03837	14.7894	11.5939	29.9633	89.0376	17.0073	24.7131
XLOC_008443	201.464	297.779	248.208	240.184	79.0536	36.6906	96.1309	118.258	297.065	203.515	82.2021	94.9504	LOC_Os10g30690	GO:0003682	chromatin binding	Interacting selectively and non-covalently with chromatin, the network of fibers of DNA, protein, and sometimes RNA, that make up the chromosomes of the eukaryotic nucleus during interphase. [GOC:jl, ISBN:0198506732, PMID:20404130]
XLOC_008459	163.531	216.186	88.3048	125.333	1.29596	10.1918	16.638	23.1878	64.2071	200.486	12.7555	6.50345	LOC_Os10g31040	GO:0055085	transmembrane transport	The process in which a solute is transported across a lipid bilayer, from one side of a membrane to the other [GOC:dph, GOC:jid]
XLOC_008624	2894.67	3134.7	2102.61	1654.85	1009.55	1227.1	1482.63	1539.67	2159.93	2906.14	1401.69	1372.23	LOC_Os10g34710	GO:0016459	myosin complex	A protein complex, formed of one or more myosin heavy chains plus associated light chains and other proteins, that functions as a molecular motor uses the energy of ATP hydrolysis to move actin filaments or to move vesicles or other cargo on fixed actin filaments has magnesium-ATPase activity and binds actin. Myosin classes are distinguished based on sequence features of the motor, or head, domai…
XLOC_008654	1081.5	746.889	266.108	344.096	263.08	187.53	321.669	331.586	1070.12	431.863	568.328	680.261	LOC_Os10g35370
XLOC_008674	316.104	312.424	110.978	135.816	51.8384	46.8824	81.3416	99.7077	169.507	269.536	188.498	65.0345	LOC_Os10g35644	GO:0015995	chlorophyll biosynthetic process	The chemical reactions and pathways resulting in the formation of chlorophyll, any compound of magnesium complexed in a porphyrin (tetrapyrrole) ring and which functions as a photosynthetic pigment, from less complex precursors. [GOC:jl]
XLOC_008715	4142.23	4039.2	2940.31	2932.34	1349.09	1265.83	2480.92	2534.43	3513.41	4109.06	3329.19	1709.11	LOC_Os10g36550
XLOC_008934	684.472	1057.22	750.591	680.445	364.165	366.906	369.734	375.643	519.649	798.31	426.601	404.515	LOC_Os10g40790
XLOC_009209	169.432	219.673	150.357	144.931	42.7667	32.6139	51.7628	39.4193	235.426	296.186	29.7628	63.7339	LOC_Os10g04180	GO:0043531	ADP binding	Interacting selectively and non-covalently with ADP, adenosine 5'-diphosphate. [GOC:jl]
XLOC_009455	489.751	495.137	546.535	490.394	252.712	271.103	290.241	319.992	509.376	534.226	259.362	370.697	LOC_Os10g09870	GO:0016020	membrane	A lipid bilayer along with all the proteins and protein complexes embedded in it an attached to it. [GOC:dos, GOC:mah, ISBN:0815316194]
XLOC_009507	240.239	221.765	218.375	245.653	128.3	203.837	146.045	159.996	279.943	244.702	100.627	141.775	LOC_Os10g11022
XLOC_009573	309.361	437.255	269.688	280.29	33.695	46.8824	96.1309	99.7077	195.19	390.07	59.5257	52.0276	LOC_Os10g12620	GO:0016310	phosphorylation	The process of introducing a phosphate group into a molecule, usually with the formation of a phosphoric ester, a phosphoric anhydride or a phosphoric amide. [ISBN:0198506732]
XLOC_009978	332.12	297.779	274.461	262.972	42.7667	65.2277	125.71	115.939	303.914	220.474	76.533	96.2511	LOC_Os10g22560	GO:0016021	integral component of membrane	The component of a membrane consisting of the gene products and protein complexes having at least some part of their peptide sequence embedded in the hydrophobic region of the membrane. [GOC:dos, GOC:go_curators]
XLOC_010101	609.449	620.664	292.361	293.052	116.636	152.877	207.051	206.372	256.828	493.644	153.066	261.439	LOC_Os10g25300
XLOC_010231	465.306	539.769	273.268	332.247	31.103	16.3069	72.0982	81.1574	209.743	549.974	26.9283	20.8111	LOC_Os10g28510
XLOC_010700	144.144	93.4483	100.238	104.824	0	4.07673	5.54602	4.63757	166.082	75.7123	1.41728	0	LOC_Os10g38800	GO:0016772	transferase activity, transferring phosphorus-containing groups	Catalysis of the transfer of a phosphorus-containing group from one compound (donor) to another (acceptor). [GOC:jl, ISBN:0198506732]
XLOC_010754	158.474	210.607	130.071	147.209	25.9192	18.3453	46.2168	57.9696	123.278	198.669	42.5183	24.7131	LOC_Os10g40020	GO:0055114	oxidation-reduction process	A metabolic process that results in the removal or addition of one or more electrons to or from a substance, with or without the concomitant removal or addition of a proton or protons. [GOC:dhl, GOC:ecd, GOC:jh2, GOC:jid, GOC:mlg, GOC:rph]
XLOC_010829	986.246	1009.1	698.085	618.462	454.882	495.323	539.812	565.783	647.208	915.21	524.393	509.871	LOC_Os10g41370	GO:0080008	Cul4-RING E3 ubiquitin ligase complex	A ubiquitin ligase complex in which a cullin from the Cul4 family and a RING domain protein form the catalytic core substrate specificity is conferred by an adaptor protein. [PMID:16792691, PMID:18223036, PMID:18552200]
XLOC_010848	106.211	113.672	89.4981	97.9877	38.8788	48.9208	36.9734	37.1005	96.7387	113.871	52.4393	62.4332	LOC_Os10g41800
XLOC_011165	389.441	338.227	140.81	192.329	106.269	105.995	116.466	132.171	237.994	269.536	160.152	158.684	LOC_Os11g01890	GO:0045893	positive regulation of transcription, DNA-templated	Any process that activates or increases the frequency, rate or extent of cellular DNA-templated transcription. [GOC:go_curators, GOC:txnOH]
XLOC_011282	119.698	127.62	87.1115	96.6205	22.0313	20.3837	5.54602	6.95635	141.256	82.3749	11.3382	29.9159	LOC_Os11g04330
XLOC_011345	64.9068	64.1586	7.15985	36.0048	3.88788	2.03837	3.69734	4.63757	26.5389	53.3014	12.7555	3.90207	LOC_Os11g05550
XLOC_011619	125.599	152.028	103.818	57.4254	7.77576	10.1918	14.7894	6.95635	74.4802	118.111	8.50367	14.3076	LOC_Os11g11410	GO:0046983	protein dimerization activity	The formation of a protein dimer, a macromolecular structure consists of two noncovalently associated identical or nonidentical subunits. [ISBN:0198506732]
XLOC_011827	101.996	210.607	139.617	95.7089	9.07172	28.5371	9.24336	6.95635	97.5948	196.852	8.50367	5.20276	LOC_Os11g16470	GO:0043531	ADP binding	Interacting selectively and non-covalently with ADP, adenosine 5'-diphosphate. [GOC:jl]
XLOC_012461	546.229	387.741	213.602	231.98	163.291	203.837	194.111	197.097	288.504	466.993	103.461	140.475
XLOC_012585	177.861	156.212	75.1784	91.6071	5.18384	6.1151	18.4867	18.5503	170.363	121.745	14.1728	24.7131	LOC_Os11g34130
XLOC_012587	1391.7	1431.71	1171.83	1053.71	815.159	729.735	781.988	802.299	853.526	1414.91	565.494	561.899	LOC_Os11g34190
XLOC_012619	123.913	229.437	178.996	144.475	6.4798	6.1151	20.3354	6.95635	121.565	218.051	21.2592	6.50345	LOC_Os11g34920	GO:0043531	ADP binding	Interacting selectively and non-covalently with ADP, adenosine 5'-diphosphate. [GOC:jl]
XLOC_012761	340.55	541.861	341.286	301.711	57.0222	118.225	144.196	134.489	329.596	434.891	93.5403	102.755	LOC_Os11g37740
XLOC_012860	332.12	274.069	90.6914	98.8992	93.3091	99.88	83.1902	95.0701	142.968	239.856	53.8566	122.265	LOC_Os11g39640	GO:0008270	zinc ion binding	Interacting selectively and non-covalently with zinc (Zn) ions. [GOC:ai]
XLOC_012876	9.2724	13.9475	1.19331	6.3806	0	0	0	0	5.99266	12.114	1.41728	0
XLOC_013290	966.015	849.404	768.49	634.869	576.702	597.241	521.325	526.364	825.275	984.865	705.804	616.528	LOC_Os11g48070	GO:0048046	apoplast	The cell membranes and intracellular regions in a plant are connected through plasmodesmata, and plants may be described as having two major compartments: the living symplast and the non-living apoplast. The apoplast is external to the plasma membrane and includes cell walls, intercellular spaces and the lumen of dead structures such as xylem vessels. Water and solutes pass freely through it. [GO…
XLOC_013447	364.995	382.859	219.569	224.232	63.502	52.9975	151.591	157.677	232.002	467.599	79.3675	91.0484	LOC_Os11g03900	GO:0016051	carbohydrate biosynthetic process	The chemical reactions and pathways resulting in the formation of carbohydrates, any of a group of organic compounds based of the general formula Cx(H2O)y. [ISBN:0198506732]
XLOC_013492	85.1375	95.5405	53.6989	42.3854	7.77576	4.07673	3.69734	2.31878	37.6682	89.0376	8.50367	15.6083	LOC_Os11g04710	GO:0055114	oxidation-reduction process	A metabolic process that results in the removal or addition of one or more electrons to or from a substance, with or without the concomitant removal or addition of a proton or protons. [GOC:dhl, GOC:ecd, GOC:jh2, GOC:jid, GOC:mlg, GOC:rph]
XLOC_013548	522.626	435.86	375.892	340.45	231.977	211.99	225.538	217.966	380.962	394.309	184.246	187.3	LOC_Os11g05870	GO:0016021	integral component of membrane	The component of a membrane consisting of the gene products and protein complexes having at least some part of their peptide sequence embedded in the hydrophobic region of the membrane. [GOC:dos, GOC:go_curators]
XLOC_013599	5632.56	3838.36	2244.61	2322.54	2026.88	1960.91	2233.2	2193.57	2432.16	5318.63	2127.33	2048.59	LOC_Os11g06890	GO:0046961	proton-transporting ATPase activity, rotational mechanism	Catalysis of the transfer of protons from one side of a membrane to the other according to the reaction: ATP + H2O + H+(in) = ADP + phosphate + H+(out), by a rotational mechanism. [EC:3.6.3.14]
XLOC_013955	1459.98	1477.74	1199.27	1076.5	629.837	703.236	778.291	797.661	945.985	1564.52	660.451	743.995	LOC_Os11g14010	GO:0046872	metal ion binding	Interacting selectively and non-covalently with any metal ion. [GOC:ai]
XLOC_013966	627.994	573.243	393.792	344.552	198.282	134.532	277.301	292.167	460.579	410.663	549.904	317.369	LOC_Os11g14190
XLOC_014345	772.981	737.126	495.223	458.947	146.444	116.187	305.031	319.992	558.174	705.033	255.11	261.439	LOC_Os11g23790
XLOC_014996	656.654	610.901	402.145	350.021	213.833	193.645	223.689	224.922	616.388	422.172	282.038	275.746	LOC_Os11g37990	GO:0048316	seed development	The process whose specific outcome is the progression of the seed over time, from its formation to the mature structure. A seed is a propagating organ formed in the sexual reproductive cycle of gymnosperms and angiosperms, consisting of a protective coat enclosing an embryo and food reserves. [GOC:jid, PO:0009010]
XLOC_015096	69.1215	44.632	44.1524	38.2836	38.8788	36.6906	24.0327	32.463	41.0925	73.8952	11.3382	37.72
XLOC_015121	216.637	177.133	157.517	103.913	28.5111	32.6139	55.4602	51.0132	90.746	191.401	42.5183	68.9366	LOC_Os11g40570	GO:0016021	integral component of membrane	The component of a membrane consisting of the gene products and protein complexes having at least some part of their peptide sequence embedded in the hydrophobic region of the membrane. [GOC:dos, GOC:go_curators]
XLOC_015361	203.15	159.699	70.4052	103.913	25.9192	44.8441	44.3681	48.6944	218.304	126.591	127.555	123.566	LOC_Os11g45790	GO:0043531	ADP binding	Interacting selectively and non-covalently with ADP, adenosine 5'-diphosphate. [GOC:jl]
XLOC_015423	72.4933	34.1714	1.19331	5.01333	1.29596	0	0	0	0.856095	96.9117	1.41728	0	LOC_Os11g47590	GO:0045493	xylan catabolic process	The chemical reactions and pathways resulting in the breakdown of xylan, a polymer containing a beta-1,4-linked D-xylose backbone. [GOC:go_curators, PMID:11931668]
XLOC_015424	89.3522	50.2111	15.513	13.2169	12.9596	20.3837	5.54602	6.95635	12.8414	79.9521	15.5901	0	LOC_Os11g47600	GO:0045493	xylan catabolic process	The chemical reactions and pathways resulting in the breakdown of xylan, a polymer containing a beta-1,4-linked D-xylose backbone. [GOC:go_curators, PMID:11931668]
XLOC_015817	303.46	267.095	256.561	199.622	68.6859	46.8824	85.0389	88.1138	264.533	192.612	26.9283	78.0415	LOC_Os12g02870	GO:0051457	maintenance of protein location in nucleus	Any process in which a protein is maintained in the nucleus and prevented from moving elsewhere. These include sequestration within the nucleus, protein stabilization to prevent transport elsewhere and the active retrieval of proteins that escape the nucleus. [GOC:ai]
XLOC_015938	2373.73	1891.28	1850.82	1952.46	1192.28	1186.33	1515.91	1630.1	2350.84	2743.81	1349.25	1553.03	LOC_Os12g05260	GO:0030154	cell differentiation	The process in which relatively unspecialized cells, e.g. embryonic or regenerative cells, acquire specialized structural and/or functional features that characterize the cells, tissues, or organs of the mature organism or some other relatively stable phase of the organism's life history. Differentiation includes the processes involved in commitment of a cell to a specific fate and its subsequent…
XLOC_015969	837.045	712.021	394.985	440.261	487.281	415.827	393.767	380.28	392.947	990.316	405.341	365.494	LOC_Os12g05830	GO:0016021	integral component of membrane	The component of a membrane consisting of the gene products and protein complexes having at least some part of their peptide sequence embedded in the hydrophobic region of the membrane. [GOC:dos, GOC:go_curators]
XLOC_016076	518.411	554.414	334.126	304.901	98.493	85.6114	138.65	134.489	263.677	523.323	123.303	80.6428	LOC_Os12g08000
XLOC_016207	306.832	287.319	178.996	192.785	38.8788	46.8824	55.4602	60.2884	264.533	232.588	43.9356	53.3283	LOC_Os12g10740	GO:0016772	transferase activity, transferring phosphorus-containing groups	Catalysis of the transfer of a phosphorus-containing group from one compound (donor) to another (acceptor). [GOC:jl, ISBN:0198506732]
XLOC_016979	1268.63	1560.73	1416.46	1076.95	274.744	271.103	560.148	607.521	913.453	1279.23	613.681	452.64	LOC_Os12g27370
XLOC_016983	60.6921	53.0006	20.2862	11.3939	6.4798	0	12.9407	16.2315	6.84876	93.2775	15.5901	3.90207	LOC_Os12g27470	GO:0016021	integral component of membrane	The component of a membrane consisting of the gene products and protein complexes having at least some part of their peptide sequence embedded in the hydrophobic region of the membrane. [GOC:dos, GOC:go_curators]
XLOC_017349	118.012	143.659	59.6654	62.4387	15.5515	12.2302	20.3354	16.2315	57.3583	142.945	12.7555	11.7062
XLOC_017602	522.626	584.401	420.044	388.305	256.6	299.64	207.051	215.647	499.959	607.515	239.52	248.432	LOC_Os12g40010	GO:0030170	pyridoxal phosphate binding	Interacting selectively and non-covalently with pyridoxal 5' phosphate, 3-hydroxy-5-(hydroxymethyl)-2-methyl4-pyridine carboxaldehyde 5' phosphate, the biologically active form of vitamin B6. [GOC:mah, ISBN:0198506732]
XLOC_017769	1355.46	1304.79	1239.85	1238.75	620.765	474.939	735.771	730.417	1206.24	1184.14	871.626	877.966	LOC_Os12g43363	GO:0080132	fatty acid alpha-hydroxylase activity	Catalysis of the conversion of a fatty acid to an alpha-hydroxylated fatty acid. A hydroxyl group is added to the second carbon, counted from the carboxyl end, of a fatty acid chain. [PMID:19054355]
XLOC_017875	311.047	310.332	180.19	159.059	60.9101	67.2661	116.466	134.489	154.953	425.2	83.6194	105.356	LOC_Os12g02130	GO:0016021	integral component of membrane	The component of a membrane consisting of the gene products and protein complexes having at least some part of their peptide sequence embedded in the hydrophobic region of the membrane. [GOC:dos, GOC:go_curators]
XLOC_017911	200.621	147.844	89.4981	68.3635	3.88788	2.03837	0	0	65.9193	95.7003	2.83456	19.5104	LOC_Os12g02814
XLOC_017943	238.554	280.345	177.803	168.174	22.0313	40.7673	25.8814	32.463	106.156	256.816	18.4246	39.0207	LOC_Os12g03410	GO:0008234	cysteine-type peptidase activity	Catalysis of the hydrolysis of peptide bonds in a polypeptide chain by a mechanism in which the sulfhydryl group of a cysteine residue at the active center acts as a nucleophile. [GOC:mah, http://merops.sanger.ac.uk/about/glossary.htm#CATTYPE]
XLOC_018131	732.519	850.101	820.996	581.546	117.932	191.606	256.965	289.848	558.174	675.959	131.807	76.7408	LOC_Os12g07160
XLOC_018254	928.926	1014.68	581.141	736.503	388.788	521.822	430.741	447.525	963.963	978.808	364.24	303.061	LOC_Os12g09590	GO:0090502	RNA phosphodiester bond hydrolysis, endonucleolytic	The chemical reactions and pathways involving the hydrolysis of internal 3',5'-phosphodiester bonds in one or two strands of ribonucleotides. [GOC:dph, GOC:tb]
XLOC_018556	96.0958	53.0006	39.3792	53.3236	1.29596	0	9.24336	6.95635	109.58	99.3345	38.2665	27.3145	LOC_Os12g16200	GO:0016874	ligase activity	Catalysis of the joining of two substances, or two groups within a single molecule, with the concomitant hydrolysis of the diphosphate bond in ATP or a similar triphosphate. [EC:6, GOC:mah]
XLOC_018979	214.108	235.016	173.03	115.306	55.7263	81.5347	49.9141	57.9696	104.444	243.491	55.2738	65.0345	LOC_Os12g25720
XLOC_019440	316.104	290.806	227.922	207.369	114.044	65.2277	149.742	155.358	144.68	221.08	119.051	165.188	LOC_Os12g34890	GO:0009507	chloroplast	A chlorophyll-containing plastid with thylakoids organized into grana and frets, or stroma thylakoids, and embedded in a stroma. [ISBN:0471245208]
XLOC_019505	144.987	157.607	211.216	218.763	44.0626	42.8057	38.8221	51.0132	232.858	284.072	63.7775	54.629	LOC_Os12g36170	GO:0051304	chromosome separation	The cell cycle process in which paired chromosomes are detached from each other. Chromosome separation begins with the release of cohesin complexes from chromosomes in budding yeast, this includes the cleavage of cohesin complexes along the chromosome arms, followed by the separation of the centromeric regions. Chromosome separation also includes formation of chromatid axes mediated by condensins…
XLOC_019724	1128.7	1348.03	1165.86	760.658	229.385	379.136	476.957	473.032	1268.73	1091.47	369.909	408.417	LOC_Os12g41200	GO:0003779	actin binding	Interacting selectively and non-covalently with monomeric or multimeric forms of actin, including actin filaments. [GOC:clt]
XLOC_019838	64.9068	50.2111	22.6729	19.5975	3.88788	4.07673	12.9407	16.2315	10.2731	48.4558	36.8492	9.10484	LOC_Os12g43440
XLOC_019886	1164.95	1524.46	968.966	775.698	373.237	499.4	597.121	558.827	779.902	1083.59	622.185	538.486
XLOC_019949	2.52884	6.27638	1.19331	18.686	0	0	0	0	7.70485	30.2849	0	1.30069
XLOC_020211	124.756	142.962	47.7323	55.1466	7.77576	6.1151	5.54602	4.63757	34.2438	98.7288	11.3382	1.30069	LOC_Os02g02250
XLOC_020239	46088	32347.1	26768.3	28213.2	18521.9	19568.3	23141.7	23621.4	47612.6	28097.1	23001	28273.1	LOC_Os02g02890	GO:0048046	apoplast	The cell membranes and intracellular regions in a plant are connected through plasmodesmata, and plants may be described as having two major compartments: the living symplast and the non-living apoplast. The apoplast is external to the plasma membrane and includes cell walls, intercellular spaces and the lumen of dead structures such as xylem vessels. Water and solutes pass freely through it. [GO…
XLOC_020281	605.235	571.151	359.186	304.901	171.067	144.724	212.597	206.372	360.416	580.259	214.009	118.363	LOC_Os02g03580	GO:0043565	sequence-specific DNA binding	Interacting selectively and non-covalently with DNA of a specific nucleotide composition, e.g. GC-rich DNA binding, or with a specific sequence motif or type of DNA e.g. promotor binding or rDNA binding. [GOC:jl]
XLOC_020489	821.029	847.312	656.319	704.6	373.237	377.098	460.319	500.857	871.504	723.203	508.803	515.074	LOC_Os02g07230	GO:0048046	apoplast	The cell membranes and intracellular regions in a plant are connected through plasmodesmata, and plants may be described as having two major compartments: the living symplast and the non-living apoplast. The apoplast is external to the plasma membrane and includes cell walls, intercellular spaces and the lumen of dead structures such as xylem vessels. Water and solutes pass freely through it. [GO…
XLOC_020498	216.637	205.726	65.6319	73.8326	6.4798	40.7673	27.7301	23.1878	224.297	105.997	46.7702	14.3076	LOC_Os02g07360	GO:0008150	biological_process	Any process specifically pertinent to the functioning of integrated living units: cells, tissues, organs, and organisms. A process is a collection of molecular events with a defined beginning and end. [GOC:go_curators, GOC:isa_complete]
XLOC_020548	354.88	283.832	169.45	221.042	94.6051	116.187	131.256	141.446	134.407	333.134	111.965	205.509	LOC_Os02g08220	GO:0046983	protein dimerization activity	The formation of a protein dimer, a macromolecular structure consists of two noncovalently associated identical or nonidentical subunits. [ISBN:0198506732]
XLOC_020605	638.11	422.61	177.803	212.838	187.914	232.374	158.986	141.446	202.038	470.022	214.009	215.915	LOC_Os02g09820	GO:0061630	ubiquitin protein ligase activity	Catalysis of the transfer of ubiquitin to a substrate protein via the reaction X-ubiquitin + S --> X + S-ubiquitin, where X is either an E2 or E3 enzyme, the X-ubiquitin linkage is a thioester bond, and the S-ubiquitin linkage is an isopeptide bond between the C-terminal glycine of ubiquitin and the epsilon-amino group of lysine residues in the substrate. Note that this may include the extension …
XLOC_020739	663.398	629.033	287.587	285.76	171.067	156.954	256.965	238.835	232.002	600.247	357.154	165.188	LOC_Os02g13060
XLOC_020994	166.903	141.567	120.524	114.395	11.6636	2.03837	44.3681	39.4193	166.938	106.603	36.8492	63.7339	LOC_Os02g17940	GO:0055114	oxidation-reduction process	A metabolic process that results in the removal or addition of one or more electrons to or from a substance, with or without the concomitant removal or addition of a proton or protons. [GOC:dhl, GOC:ecd, GOC:jh2, GOC:jid, GOC:mlg, GOC:rph]
XLOC_021177	22.7595	25.1055	20.2862	11.8497	0	4.07673	0	0	12.8414	29.0735	1.41728	0
XLOC_021243	148.358	195.265	157.517	105.28	54.4303	46.8824	49.9141	41.7381	121.565	163.538	53.8566	71.538
XLOC_021437	442.546	453.294	451.07	298.977	116.636	144.724	138.65	141.446	287.648	433.68	116.217	98.8525	LOC_Os02g27440
XLOC_021441	258.784	235.713	181.383	209.648	85.5334	89.6881	85.0389	95.0701	202.894	227.742	63.7775	110.559	LOC_Os02g27490	GO:0016020	membrane	A lipid bilayer along with all the proteins and protein complexes embedded in it an attached to it. [GOC:dos, GOC:mah, ISBN:0815316194]
XLOC_021655	579.946	599.046	410.498	348.198	123.116	122.302	197.808	211.009	237.994	494.855	107.713	157.384	LOC_Os02g32290
XLOC_021793	257.941	132.501	128.877	98.8992	50.5424	81.5347	83.1902	88.1138	112.148	176.258	43.9356	50.7269	LOC_Os02g35200	GO:0006777	Mo-molybdopterin cofactor biosynthetic process	The chemical reactions and pathways resulting in the formation of the Mo-molybdopterin cofactor, essential for the catalytic activity of some enzymes. The cofactor consists of a mononuclear molybdenum (Mo) ion coordinated by one or two molybdopterin ligands. [http://www.sunysb.edu/biochem/BIOCHEM/facultypages/schindelin/, ISSN:09498257, PMID:22370186, PMID:23201473]
XLOC_021826	8.42945	42.5399	8.35316	31.903	0	0	0	0	11.9853	70.261	0	0	LOC_Os02g36070	GO:0055114	oxidation-reduction process	A metabolic process that results in the removal or addition of one or more electrons to or from a substance, with or without the concomitant removal or addition of a proton or protons. [GOC:dhl, GOC:ecd, GOC:jh2, GOC:jid, GOC:mlg, GOC:rph]
XLOC_021832	31.189	135.291	25.0595	52.412	0	0	1.84867	4.63757	29.9633	118.717	1.41728	0	LOC_Os02g36140	GO:0016829	lyase activity	Catalysis of the cleavage of C-C, C-O, C-N and other bonds by other means than by hydrolysis or oxidation, or conversely adding a group to a double bond. They differ from other enzymes in that two substrates are involved in one reaction direction, but only one in the other direction. When acting on the single substrate, a molecule is eliminated and this generates either a new double bond or a new…
XLOC_021902	147.515	77.4087	25.0595	70.1866	47.9505	26.4988	36.9734	39.4193	51.3657	99.3345	43.9356	81.9435	LOC_Os02g37600	GO:0045893	positive regulation of transcription, DNA-templated	Any process that activates or increases the frequency, rate or extent of cellular DNA-templated transcription. [GOC:go_curators, GOC:txnOH]
XLOC_021939	75.8651	106.001	73.9851	92.5186	47.9505	63.1894	38.8221	44.0569	87.3216	125.379	1.41728	16.909	LOC_Os02g38410
XLOC_021940	724.09	612.296	570.401	577.444	273.448	267.026	340.156	338.542	492.254	589.95	321.722	374.599	LOC_Os02g38430	GO:0043401	steroid hormone mediated signaling pathway	A series of molecular signals mediated by a steroid hormone binding to a receptor. [PMID:12606724]
XLOC_022016	420.63	292.2	153.937	137.183	58.3182	73.3812	125.71	113.62	359.56	228.954	102.044	111.859	LOC_Os02g39740	GO:0046777	protein autophosphorylation	The phosphorylation by a protein of one or more of its own amino acid residues (cis-autophosphorylation), or residues on an identical protein (trans-autophosphorylation). [ISBN:0198506732]
XLOC_022057	178.704	143.659	169.45	182.303	54.4303	46.8824	48.0655	57.9696	124.134	168.384	34.0147	62.4332	LOC_Os02g40680	GO:0051382	kinetochore assembly	The aggregation, arrangement and bonding together of a set of components to form the kinetochore, a multisubunit complex that is located at the centromeric region of DNA and provides an attachment point for the spindle microtubules. [GOC:ai]
XLOC_022092	539.485	220.371	110.978	111.66	196.986	177.338	142.348	127.533	118.141	139.916	110.548	223.719	LOC_Os02g41904	GO:0050832	defense response to fungus	Reactions triggered in response to the presence of a fungus that act to protect the cell or organism. [GOC:ai]
XLOC_022274	313.576	216.186	87.1115	92.9744	25.9192	28.5371	49.9141	46.3757	68.4876	203.515	46.7702	57.2304	LOC_Os02g45750	GO:0016772	transferase activity, transferring phosphorus-containing groups	Catalysis of the transfer of a phosphorus-containing group from one compound (donor) to another (acceptor). [GOC:jl, ISBN:0198506732]
XLOC_022362	1010.69	971.444	850.829	744.251	576.702	627.817	580.483	547.233	999.918	808.607	678.876	492.962	LOC_Os02g47310	GO:0051741	2-methyl-6-phytyl-1,4-benzoquinone methyltransferase activity	Catalysis of the reaction: 2-methyl-6-phytyl-1,4-benzoquinone + S-adenosyl-methionine = 2,3-dimethyl-6-phytyl-1,4-benzoquinone + S-adenosyl-homocysteine. [MetaCyc:RXN-2542]
XLOC_022393	52.2626	43.9347	15.513	36.0048	0	2.03837	12.9407	9.27513	32.5316	73.2895	4.25183	1.30069	LOC_Os02g47980
XLOC_022611	1028.39	951.918	466.583	426.133	311.03	269.064	343.853	366.368	514.513	625.686	296.211	293.956	LOC_Os02g52130
XLOC_022794	104.525	57.1848	22.6729	25.5224	0	0	0	0	23.9706	62.3869	0	0	LOC_Os02g56010	GO:0016758	transferase activity, transferring hexosyl groups	Catalysis of the transfer of a hexosyl group from one compound (donor) to another (acceptor). [GOC:jl]
XLOC_022865	694.587	780.363	795.937	664.038	212.537	242.566	366.037	359.411	633.51	728.049	273.535	352.487	LOC_Os02g57140
XLOC_022876	105.368	114.37	69.2119	43.2969	1.29596	0	1.84867	0	37.6682	78.7407	0	0	LOC_Os02g57360	GO:0046872	metal ion binding	Interacting selectively and non-covalently with any metal ion. [GOC:ai]
XLOC_022945	495.652	668.086	542.955	604.334	252.712	287.41	317.972	294.485	1016.18	824.961	337.312	314.767	LOC_Os02g01100
XLOC_023215	395.341	526.519	305.487	289.861	102.381	150.839	140.499	166.952	295.353	437.314	144.562	102.755	LOC_Os02g06490	GO:0017111	nucleoside-triphosphatase activity	Catalysis of the reaction: a nucleoside triphosphate + H2O = nucleoside diphosphate + phosphate. [EC:3.6.1.15]
XLOC_023492	258.784	380.07	189.736	209.648	111.453	99.88	85.0389	104.345	278.231	329.5	168.656	163.887	LOC_Os02g12730	GO:0005975	carbohydrate metabolic process	The chemical reactions and pathways involving carbohydrates, any of a group of organic compounds based of the general formula Cx(H2O)y. Includes the formation of carbohydrate derivatives by the addition of a carbohydrate residue to another molecule. [GOC:mah, ISBN:0198506732]
XLOC_024158	1616.77	2199.52	2326.95	1711.82	456.178	794.963	719.133	753.605	1327.8	2402.8	721.394	500.766
XLOC_024246	84.2945	85.0798	83.5316	69.7308	23.3273	14.2686	20.3354	25.5066	110.436	132.648	38.2665	45.5242	LOC_Os02g29120
XLOC_024339	521.783	583.006	522.669	370.986	266.968	262.949	216.295	245.791	386.955	533.62	161.57	157.384	LOC_Os02g30974	GO:0003677	DNA binding	Any molecular function by which a gene product interacts selectively and non-covalently with DNA (deoxyribonucleic acid). [GOC:dph, GOC:jl, GOC:tb, GOC:vw]
XLOC_024389	1502.97	1788.07	1297.13	1015.88	496.353	562.589	796.778	767.517	1837.18	899.462	653.365	491.661	LOC_Os02g32469
XLOC_024524	568.988	501.413	554.888	454.845	199.578	130.455	271.755	250.429	296.209	554.214	209.757	256.236	LOC_Os02g35100
XLOC_024554	860.647	824.298	571.595	549.187	466.546	423.98	449.227	440.569	577.864	579.653	440.773	357.69	LOC_Os02g35690
XLOC_024586	851.375	891.246	523.862	442.084	261.784	340.407	347.55	343.18	409.213	997.585	437.939	267.942	LOC_Os02g36340	GO:0009231	riboflavin biosynthetic process	The chemical reactions and pathways resulting in the formation of riboflavin (vitamin B2), the precursor for the coenzymes flavin mononucleotide (FMN) and flavin adenine dinucleotide (FAD). [GOC:jl, http://www.indstate.edu/thcme/mwking/vitamins.html]
XLOC_024641	78.3939	56.4874	29.8327	28.2569	0	2.03837	11.092	6.95635	28.2511	96.306	28.3456	9.10484	LOC_Os02g37330	GO:0046916	cellular transition metal ion homeostasis	Any process involved in the maintenance of an internal steady state of transition metal ions at the level of a cell. A transition metal is an element whose atom has an incomplete d-subshell of extranuclear electrons, or which gives rise to a cation or cations with an incomplete d-subshell. Transition metals often have more than one valency state. Biologically relevant transition metals include va…
XLOC_024780	145.83	207.818	138.424	125.789	11.6636	12.2302	5.54602	6.95635	98.4509	158.087	11.3382	5.20276	LOC_Os02g40010	GO:0005886	plasma membrane	The membrane surrounding a cell that separates the cell from its external environment. It consists of a phospholipid bilayer and associated proteins. [ISBN:0716731363]
XLOC_024890	221.695	172.949	140.81	159.059	31.103	59.1126	64.7035	74.2011	206.319	163.538	99.2094	62.4332	LOC_Os02g42570	GO:0051539	4 iron, 4 sulfur cluster binding	Interacting selectively and non-covalently with a 4 iron, 4 sulfur (4Fe-4S) cluster this cluster consists of four iron atoms, with the inorganic sulfur atoms found between the irons and acting as bridging ligands. [GOC:ai, PMID:15952888, Wikipedia:Iron-sulfur_cluster]
XLOC_024909	204.836	282.437	282.814	234.259	33.695	14.2686	33.2761	30.1442	122.422	321.02	42.5183	32.5173	LOC_Os02g42910	GO:0009506	plasmodesma	A fine cytoplasmic channel, found in all higher plants, that connects the cytoplasm of one cell to that of an adjacent cell. [ISBN:0198506732]
XLOC_024916	406.3	447.715	369.926	315.84	108.861	83.573	157.137	141.446	329.596	293.158	110.548	184.698	LOC_Os02g43040	GO:1990316	ATG1/ULK1 kinase complex	A protein complex consisting of ATG1/ULK1 and ATG13 along with other proteins that regulate its function (e.g. ATG17 in yeast or RB1CC1(FIP200) in mammals). This complex has serine/threonine protein kinase activity and is involved in autophagosome formation. [GOC:bhm, GOC:DOS, GOC:rb, IntAct:EBI-2352849, PMID:15743910, PMID:19211835, PMID:19258318, PMID:19597335, PMID:22885598]
XLOC_024949	1138.82	838.943	615.747	591.117	317.51	277.218	364.188	361.73	630.086	780.139	311.801	383.704	LOC_Os02g43590	GO:0006909	phagocytosis	An endocytosis process that results in the engulfment of external particulate material by phagocytes. The particles are initially contained within phagocytic vacuoles (phagosomes), which then fuse with primary lysosomes to effect digestion of the particles. [ISBN:0198506732]
XLOC_025040	888.464	813.14	391.405	456.213	149.035	122.302	256.965	271.298	477.701	556.637	170.073	110.559	LOC_Os02g45200	GO:0006355	regulation of transcription, DNA-templated	Any process that modulates the frequency, rate or extent of cellular DNA-templated transcription. [GOC:go_curators, GOC:txnOH]
XLOC_025051	401.242	337.53	393.792	302.167	108.861	89.6881	146.045	141.446	340.726	374.927	120.469	136.573	LOC_Os02g45310	GO:0032259	methylation	The process in which a methyl group is covalently attached to a molecule. [GOC:mah]
XLOC_025121	933.14	872.417	1048.92	945.696	360.277	470.863	541.661	510.132	1291.85	902.49	496.047	398.011	LOC_Os02g46680	GO:0010541	acropetal auxin transport	The unidirectional movement of auxin from the base towards the apex of an organ, including the shoot, leaf, primary root, or lateral root. [PMID:10677441]
XLOC_025437	490.594	366.122	176.61	159.971	75.1657	110.072	120.164	125.214	225.153	277.41	83.6194	109.258	LOC_Os02g53000	GO:0016998	cell wall macromolecule catabolic process	The chemical reactions and pathways resulting in the breakdown of macromolecules that form part of a cell wall. [GOC:go_curators]
XLOC_025449	7879.01	6119.47	4113.33	3949.13	2597.1	3161.51	3299.88	3325.14	3788.22	5213.85	2607.79	3001.99	LOC_Os02g53200	GO:0016798	hydrolase activity, acting on glycosyl bonds	Catalysis of the hydrolysis of any glycosyl bond. [GOC:jl]
XLOC_025667	1938.77	2655.61	2089.48	1713.65	1124.89	1017.14	1209.03	1293.88	1636.85	2189.6	894.302	842.848	LOC_Os02g57820	GO:0003677	DNA binding	Any molecular function by which a gene product interacts selectively and non-covalently with DNA (deoxyribonucleic acid). [GOC:dph, GOC:jl, GOC:tb, GOC:vw]
XLOC_025676	1005.63	897.523	535.795	439.805	317.51	271.103	362.34	380.28	351.855	912.787	204.088	205.509
XLOC_025867	46.362	66.2507	45.3457	46.943	14.2556	14.2686	20.3354	20.869	55.6461	55.1185	8.50367	22.1117	LOC_Os02g20950
XLOC_026155	16.8589	25.8029	2.38662	0.455757	0	0	0	0	5.99266	15.1425	0	0	LOC_Os02g58390	GO:0016310	phosphorylation	The process of introducing a phosphate group into a molecule, usually with the formation of a phosphoric ester, a phosphoric anhydride or a phosphoric amide. [ISBN:0198506732]
XLOC_026254	143.301	138.778	57.2788	164.072	47.9505	8.15347	53.6115	46.3757	190.053	152.636	94.9576	135.272	LOC_Os03g02550	GO:0009611	response to wounding	Any process that results in a change in state or activity of a cell or an organism (in terms of movement, secretion, enzyme production, gene expression, etc.) as a result of a stimulus indicating damage to the organism. [GOC:go_curators]
XLOC_026351	907.852	646.467	486.87	496.319	256.6	179.376	329.064	313.036	633.51	437.92	228.182	313.467	LOC_Os03g04470	GO:0016021	integral component of membrane	The component of a membrane consisting of the gene products and protein complexes having at least some part of their peptide sequence embedded in the hydrophobic region of the membrane. [GOC:dos, GOC:go_curators]
XLOC_026405	1699.38	1189.72	1280.42	1311.21	603.917	589.088	776.442	806.937	1326.09	1376.15	617.933	740.093	LOC_Os03g05300	GO:0051726	regulation of cell cycle	Any process that modulates the rate or extent of progression through the cell cycle. [GOC:ai, GOC:dph, GOC:tb]
XLOC_026558	1204.57	1461.7	863.955	817.172	728.33	648.201	785.686	809.255	1180.55	1201.7	1475.39	486.458	LOC_Os03g08580
XLOC_026735	240.239	115.067	96.658	131.258	81.6455	99.88	55.4602	53.332	161.802	133.254	56.6911	22.1117	LOC_Os03g12470	GO:0030247	polysaccharide binding	Interacting selectively and non-covalently with any polysaccharide, a polymer of many (typically more than 10) monosaccharide residues linked glycosidically. [CHEBI:18154, GOC:mah]
XLOC_026817	308.518	333.346	232.695	298.065	128.3	63.1894	158.986	148.402	220.872	421.566	119.051	113.16	LOC_Os03g14120	GO:0070402	NADPH binding	Interacting selectively and non-covalently with the reduced form, NADPH, of nicotinamide-adenine dinucleotide phosphate, a coenzyme involved in many redox and biosynthetic reactions. [GOC:mah]
XLOC_027087	1299.82	1648.6	846.055	768.406	276.04	423.98	552.753	586.652	911.741	1318.6	430.852	420.123	LOC_Os03g19590
XLOC_027104	100.31	69.0402	25.0595	25.0666	19.4394	6.1151	9.24336	9.27513	22.2585	67.2325	19.8419	16.909
XLOC_027140	1110.16	988.879	780.424	562.404	338.246	432.134	412.254	405.787	497.391	825.566	347.233	327.774	LOC_Os03g20450	GO:0016772	transferase activity, transferring phosphorus-containing groups	Catalysis of the transfer of a phosphorus-containing group from one compound (donor) to another (acceptor). [GOC:jl, ISBN:0198506732]
XLOC_027217	692.901	785.245	523.862	439.805	155.515	214.028	325.366	310.717	398.084	581.47	174.325	157.384	LOC_Os03g22040	GO:0009904	chloroplast accumulation movement	The relocation process in which chloroplasts in photosynthetic cells move toward a brighter area in a cell to optimize photosynthesis. [GOC:tb, PMID:11978863]
XLOC_027497	537.799	286.621	256.561	312.649	255.304	240.527	227.387	250.429	283.367	335.557	215.426	297.858	LOC_Os03g28250
XLOC_027546	147.515	87.8693	58.4721	70.1866	5.18384	0	11.092	6.95635	96.7387	65.4154	28.3456	9.10484	LOC_Os03g29950	GO:0055114	oxidation-reduction process	A metabolic process that results in the removal or addition of one or more electrons to or from a substance, with or without the concomitant removal or addition of a proton or protons. [GOC:dhl, GOC:ecd, GOC:jh2, GOC:jid, GOC:mlg, GOC:rph]
XLOC_027565	417.258	339.622	134.844	178.201	125.708	140.647	136.802	148.402	133.551	302.243	110.548	104.055	LOC_Os03g30290
XLOC_027603	214.108	238.503	138.424	172.276	37.5828	28.5371	59.1575	41.7381	178.924	159.904	34.0147	55.9297	LOC_Os03g31150	GO:0008150	biological_process	Any process specifically pertinent to the functioning of integrated living units: cells, tissues, organs, and organisms. A process is a collection of molecular events with a defined beginning and end. [GOC:go_curators, GOC:isa_complete]
XLOC_027634	46.362	31.3819	34.6059	25.0666	14.2556	2.03837	3.69734	2.31878	35.956	35.1305	7.08639	1.30069	LOC_Os03g31740	GO:0016021	integral component of membrane	The component of a membrane consisting of the gene products and protein complexes having at least some part of their peptide sequence embedded in the hydrophobic region of the membrane. [GOC:dos, GOC:go_curators]
XLOC_027753	565.616	562.085	316.227	351.389	112.749	191.606	240.327	241.153	383.53	642.04	255.11	244.53	LOC_Os03g34310
XLOC_028002	990.461	903.102	828.156	816.261	303.255	373.021	425.195	452.163	677.171	1087.23	429.435	438.333	LOC_Os03g41510	GO:0055114	oxidation-reduction process	A metabolic process that results in the removal or addition of one or more electrons to or from a substance, with or without the concomitant removal or addition of a proton or protons. [GOC:dhl, GOC:ecd, GOC:jh2, GOC:jid, GOC:mlg, GOC:rph]
XLOC_028268	244.454	163.186	51.3123	118.953	54.4303	93.7649	68.4009	74.2011	100.163	192.006	17.0073	72.8387	LOC_Os03g47530	GO:0052386	cell wall thickening	A type of cell wall modification in which the cell wall is reinforced and made thicker. [GOC:mtg_pamgo_17jul06]
XLOC_028316	117.169	182.712	113.364	82.0362	22.0313	12.2302	11.092	11.5939	98.4509	145.973	69.4466	45.5242	LOC_Os03g48370
XLOC_028358	818.5	801.285	662.286	513.182	212.537	195.683	323.518	354.774	425.479	736.529	225.347	212.013	LOC_Os03g49380	GO:0055114	oxidation-reduction process	A metabolic process that results in the removal or addition of one or more electrons to or from a substance, with or without the concomitant removal or addition of a proton or protons. [GOC:dhl, GOC:ecd, GOC:jh2, GOC:jid, GOC:mlg, GOC:rph]
XLOC_028430	1069.7	1315.95	943.907	800.309	387.492	436.21	624.851	633.028	739.666	1159.31	466.284	472.151	LOC_Os03g50860	GO:0048831	regulation of shoot system development	Any process that modulates the frequency, rate or extent of shoot development. [GOC:tb, PMID:16361392]
XLOC_028558	2119.16	1338.96	1293.55	1356.79	410.819	370.983	680.311	721.142	1423.69	1326.48	531.479	505.969	LOC_Os03g53410	GO:0016772	transferase activity, transferring phosphorus-containing groups	Catalysis of the transfer of a phosphorus-containing group from one compound (donor) to another (acceptor). [GOC:jl, ISBN:0198506732]
XLOC_028680	2617.35	2491.03	1889.01	1800.7	850.15	754.196	1159.12	1173.3	1880.84	2245.32	1197.6	1328.01	LOC_Os03g56270	GO:0016772	transferase activity, transferring phosphorus-containing groups	Catalysis of the transfer of a phosphorus-containing group from one compound (donor) to another (acceptor). [GOC:jl, ISBN:0198506732]
XLOC_028720	150.887	139.475	70.4052	56.0581	6.4798	10.1918	33.2761	25.5066	76.1924	147.79	9.92094	22.1117	LOC_Os03g57050
XLOC_028755	627.994	640.888	483.29	435.704	286.407	393.405	314.274	345.499	892.907	468.81	314.636	269.243	LOC_Os03g57780	GO:0016772	transferase activity, transferring phosphorus-containing groups	Catalysis of the transfer of a phosphorus-containing group from one compound (donor) to another (acceptor). [GOC:jl, ISBN:0198506732]
XLOC_028792	199.778	247.568	193.316	179.568	24.6232	34.6522	33.2761	37.1005	166.938	195.64	90.7058	78.0415	LOC_Os03g58570
XLOC_028928	1427.95	1200.18	934.36	810.336	408.227	413.788	550.904	561.146	997.35	768.025	527.227	322.571	LOC_Os03g61220	GO:0046872	metal ion binding	Interacting selectively and non-covalently with any metal ion. [GOC:ai]
XLOC_028941	70.8074	36.9609	23.8662	25.9781	10.3677	2.03837	5.54602	6.95635	13.6975	41.1875	4.25183	1.30069	LOC_Os03g61550	GO:0051082	unfolded protein binding	Interacting selectively and non-covalently with an unfolded protein. [GOC:ai]
XLOC_028946	621.251	740.613	619.327	505.434	356.389	373.021	330.912	326.948	517.937	545.128	307.549	244.53	LOC_Os03g61620
XLOC_029065	397.87	353.57	227.922	180.48	112.749	264.988	122.012	148.402	186.629	152.03	80.7848	26.0138	LOC_Os03g63970	GO:0080167	response to karrikin	Any process that results in a change in state or activity of a cell or an organism (in terms of movement, secretion, enzyme production, gene expression, etc.) as a result of a karrikin stimulus. Karrikins are signaling molecules in smoke from burning vegetation that trigger seed germination for many angiosperms (flowering plants). [PMID:20351290]
XLOC_029099	49.7338	48.1189	27.4461	16.4072	14.2556	4.07673	0	0	19.6902	39.3704	0	1.30069
XLOC_029130	848.003	960.286	596.654	543.718	134.78	226.259	360.491	343.18	424.623	704.427	265.031	154.782	LOC_Os03g01940
XLOC_029203	447.604	470.729	375.892	430.234	231.977	230.335	214.446	248.11	351.855	451.851	204.088	247.131	LOC_Os03g03650	GO:0051567	histone H3-K9 methylation	The modification of histone H3 by addition of one or more methyl groups to lysine at position 9 of the histone. [GOC:ai, GOC:pr]
XLOC_029277	7963.3	7762.49	3632.43	3481.98	1623.84	1630.69	3017.03	3058.48	3801.92	7011.56	2955.02	2179.96	LOC_Os03g05390	GO:0098656	anion transmembrane transport	A process in which an anion is transported from one side of a membrane to the other by means of some agent such as a transporter or pore. [GOC:dos, GOC:vw]
XLOC_029576	220.852	217.581	175.416	137.639	102.381	97.8416	73.9469	74.2011	154.953	211.389	93.5403	65.0345
XLOC_029598	2470.67	1774.12	1158.7	1109.31	479.505	483.093	872.573	915.919	1513.58	1462.76	1221.69	738.792	LOC_Os03g12360	GO:0008152	metabolic process	The chemical reactions and pathways, including anabolism and catabolism, by which living organisms transform chemical substances. Metabolic processes typically transform small molecules, but also include macromolecular processes such as DNA repair and replication, and protein synthesis and degradation. [GOC:go_curators, ISBN:0198547684]
XLOC_029611	207.365	183.41	101.431	119.408	47.9505	52.9975	66.5522	78.8386	234.57	86.6148	99.2094	55.9297	LOC_Os03g12680	GO:0016772	transferase activity, transferring phosphorus-containing groups	Catalysis of the transfer of a phosphorus-containing group from one compound (donor) to another (acceptor). [GOC:jl, ISBN:0198506732]
XLOC_029679	2876.97	1986.82	1096.65	1093.36	1095.09	1110.91	1223.82	1187.22	1567.51	2186.57	1145.16	656.849	LOC_Os03g13950	GO:0030042	actin filament depolymerization	Disassembly of actin filaments by the removal of actin monomers from a filament. [GOC:mah]
XLOC_029683	603.549	515.361	306.68	340.906	108.861	138.609	184.867	183.184	420.342	400.972	222.513	235.425	LOC_Os03g14030	GO:0009723	response to ethylene	Any process that results in a change in state or activity of a cell or an organism (in terms of movement, secretion, enzyme production, gene expression, etc.) as a result of an ethylene (ethene) stimulus. [GOC:jl]
XLOC_029699	332.12	134.594	100.238	76.1114	24.6232	38.729	55.4602	64.9259	141.256	184.738	92.123	74.1394	LOC_Os03g14400	GO:0055114	oxidation-reduction process	A metabolic process that results in the removal or addition of one or more electrons to or from a substance, with or without the concomitant removal or addition of a proton or protons. [GOC:dhl, GOC:ecd, GOC:jh2, GOC:jid, GOC:mlg, GOC:rph]
XLOC_029812	180.39	193.173	144.39	118.497	46.6546	50.9592	53.6115	53.332	109.58	183.527	38.2665	31.2166
XLOC_029815	281.544	207.121	103.818	76.5672	31.103	18.3453	51.7628	44.0569	179.78	127.802	80.7848	39.0207	LOC_Os03g16780	GO:0046872	metal ion binding	Interacting selectively and non-covalently with any metal ion. [GOC:ai]
XLOC_029818	183.762	154.817	99.0446	128.979	31.103	46.8824	38.8221	46.3757	181.492	168.99	46.7702	20.8111	LOC_Os03g16850	GO:0008270	zinc ion binding	Interacting selectively and non-covalently with zinc (Zn) ions. [GOC:ai]
XLOC_029946	633.052	541.164	313.84	371.898	265.672	364.868	264.36	266.66	296.209	560.876	374.161	411.018	LOC_Os03g19580	GO:0020037	heme binding	Interacting selectively and non-covalently with heme, any compound of iron complexed in a porphyrin (tetrapyrrole) ring. [CHEBI:30413, GOC:ai]
XLOC_030098	150.887	99.7247	100.238	51.5005	18.1434	14.2686	22.1841	32.463	140.4	64.204	77.9503	63.7339	LOC_Os03g22780	GO:0051744	3,8-divinyl protochlorophyllide a 8-vinyl reductase activity	Catalysis of the reaction: divinyl protochlorophyllide a + NADPH + H+ = monovinyl protochlorophyllide a + NADP+. [MetaCyc:RXN1F-72]
XLOC_030649	427.373	285.924	165.87	147.665	110.157	138.609	129.407	146.083	154.953	344.036	94.9576	107.957	LOC_Os03g37090	GO:0016021	integral component of membrane	The component of a membrane consisting of the gene products and protein complexes having at least some part of their peptide sequence embedded in the hydrophobic region of the membrane. [GOC:dos, GOC:go_curators]
XLOC_030725	42.1473	88.5667	44.1524	43.7527	5.18384	4.07673	3.69734	2.31878	3.42438	15.7481	0	0
XLOC_030745	238.554	339.622	170.643	125.333	40.1748	38.729	51.7628	62.6071	226.009	232.588	63.7775	52.0276	LOC_Os03g38940
XLOC_031049	72.4933	76.7113	29.8327	48.3102	6.4798	0	9.24336	9.27513	64.2071	29.0735	14.1728	16.909	LOC_Os03g45340	GO:0016021	integral component of membrane	The component of a membrane consisting of the gene products and protein complexes having at least some part of their peptide sequence embedded in the hydrophobic region of the membrane. [GOC:dos, GOC:go_curators]
XLOC_031127	49.7338	81.593	25.0595	27.8012	15.5515	12.2302	12.9407	11.5939	17.978	44.216	15.5901	20.8111	LOC_Os03g46930
XLOC_031136	842.102	454.689	239.855	268.897	199.578	246.642	323.518	292.167	457.155	731.078	263.614	200.306	LOC_Os03g47050
XLOC_031211	2229.59	1647.9	1386.62	1460.25	724.442	678.776	1022.32	1008.67	1673.66	1563.91	758.244	903.98	LOC_Os03g48626
XLOC_031292	1127.86	1071.87	804.29	720.096	374.532	432.134	504.687	493.901	723.4	754.7	629.271	489.06	LOC_Os03g50355	GO:0006334	nucleosome assembly	The aggregation, arrangement and bonding together of a nucleosome, the beadlike structural units of eukaryotic chromatin composed of histones and DNA. [GOC:mah]
XLOC_031332	791.526	803.377	905.721	716.45	260.488	273.141	419.649	417.381	742.234	755.305	257.945	205.509	LOC_Os03g51440	GO:0016772	transferase activity, transferring phosphorus-containing groups	Catalysis of the transfer of a phosphorus-containing group from one compound (donor) to another (acceptor). [GOC:jl, ISBN:0198506732]
XLOC_031346	78.3939	66.2507	62.052	52.412	15.5515	0	9.24336	2.31878	95.8826	66.0211	14.1728	5.20276	LOC_Os03g51740	GO:0042218	1-aminocyclopropane-1-carboxylate biosynthetic process	The chemical reactions and pathways resulting in the formation of 1-aminocyclopropane-1-carboxylate, a natural product found in plant tissues. It is a key intermediate in the biosynthesis of ethylene (ethene), a fruit-ripening hormone in plants. [GOC:go_curators]
XLOC_031424	393.655	258.029	187.349	193.241	90.7172	124.34	129.407	136.808	288.504	208.966	164.404	175.593
XLOC_031460	4762.64	3887.17	3264.89	2839.37	2337.91	2635.61	2384.79	2550.66	3978.27	4381.01	2278.98	2477.82	LOC_Os03g54200
XLOC_031528	74.1792	70.4349	36.9926	31.4472	5.18384	2.03837	14.7894	13.9127	25.6828	79.3464	2.83456	5.20276	LOC_Os03g56200	GO:0016021	integral component of membrane	The component of a membrane consisting of the gene products and protein complexes having at least some part of their peptide sequence embedded in the hydrophobic region of the membrane. [GOC:dos, GOC:go_curators]
XLOC_031762	513.354	589.98	426.011	456.668	278.631	267.026	319.82	299.123	464.003	474.262	335.895	332.977	LOC_Os03g60880	GO:0055085	transmembrane transport	The process in which a solute is transported across a lipid bilayer, from one side of a membrane to the other [GOC:dph, GOC:jid]
XLOC_031863	566.459	700.863	642	525.488	185.322	158.993	275.452	292.167	461.435	540.888	372.744	434.431	LOC_Os03g62850	GO:0030497	fatty acid elongation	The elongation of a fatty acid chain by the sequential addition of two-carbon units. [ISBN:0716720094]
XLOC_031907	276.486	255.24	155.13	170.909	53.1344	67.2661	131.256	132.171	204.607	211.994	120.469	153.482	LOC_Os03g63740	GO:0051607	defense response to virus	Reactions triggered in response to the presence of a virus that act to protect the cell or organism. [GOC:ai]
XLOC_031931	265.528	294.293	239.855	206.002	22.0313	42.8057	62.8548	69.5635	216.592	194.429	51.022	48.1256	LOC_Os03g64350
XLOC_031961	75.8651	46.7242	22.6729	19.5975	1.29596	0	9.24336	11.5939	11.1292	58.147	19.8419	6.50345
XLOC_032159	49.7338	30.6845	14.3197	32.8145	0	2.03837	7.39469	9.27513	23.1146	61.1755	2.83456	7.80415
XLOC_032334	16.8589	27.895	16.7063	36.0048	0	0	0	2.31878	10.2731	61.7812	0	3.90207	LOC_Os04g01470	GO:0046983	protein dimerization activity	The formation of a protein dimer, a macromolecular structure consists of two noncovalently associated identical or nonidentical subunits. [ISBN:0198506732]
XLOC_032374	1127.86	868.233	747.011	700.498	489.873	419.904	441.833	440.569	567.591	877.656	481.874	568.402	LOC_Os04g02354
XLOC_032680	194.72	150.633	171.836	138.094	22.0313	4.07673	49.9141	60.2884	285.079	246.519	48.1874	76.7408	LOC_Os04g09654	GO:0046983	protein dimerization activity	The formation of a protein dimer, a macromolecular structure consists of two noncovalently associated identical or nonidentical subunits. [ISBN:0198506732]
XLOC_032702	14.3301	51.6058	5.96654	22.7878	0	0	5.54602	6.95635	7.70485	56.9356	0	0	LOC_Os04g10160	GO:0055114	oxidation-reduction process	A metabolic process that results in the removal or addition of one or more electrons to or from a substance, with or without the concomitant removal or addition of a proton or protons. [GOC:dhl, GOC:ecd, GOC:jh2, GOC:jid, GOC:mlg, GOC:rph]
XLOC_032705	366.681	225.95	145.584	174.099	114.044	144.724	105.374	118.258	216.592	199.275	103.461	75.4401	LOC_Os04g10214
XLOC_033275	236.025	235.713	165.87	116.218	98.493	57.0743	53.6115	62.6071	108.724	193.823	59.5257	57.2304	LOC_Os04g22390	GO:0055114	oxidation-reduction process	A metabolic process that results in the removal or addition of one or more electrons to or from a substance, with or without the concomitant removal or addition of a proton or protons. [GOC:dhl, GOC:ecd, GOC:jh2, GOC:jid, GOC:mlg, GOC:rph]
XLOC_033675	824.401	744.797	670.639	652.188	388.788	344.484	430.741	431.294	655.768	856.457	401.09	485.158	LOC_Os04g30910
XLOC_033767	464.463	359.846	248.208	211.015	161.995	246.642	199.657	204.053	229.433	468.205	154.483	262.74	LOC_Os04g32600	GO:0071821	FANCM-MHF complex	A protein complex contains the proteins FANCM and MHF, or their orthologs, plays an essential role in DNA remodeling, protects replication forks, and is conserved in eukaryotes. [GOC:mah, GOC:vw, PMID:20347428]
XLOC_033866	272.271	233.621	140.81	217.396	45.3586	38.729	94.2823	95.0701	206.319	227.137	212.592	143.076	LOC_Os04g34460
XLOC_033948	259.627	262.911	194.509	235.626	184.026	126.379	149.742	122.896	183.204	269.536	111.965	124.866	LOC_Os04g36730	GO:0042393	histone binding	Interacting selectively and non-covalently with a histone, any of a group of water-soluble proteins found in association with the DNA of plant and animal chromosomes. They are involved in the condensation and coiling of chromosomes during cell division and have also been implicated in nonspecific suppression of gene activity. [GOC:jl]
XLOC_033981	2109.05	1656.27	1750.58	1665.79	861.814	797.001	1057.44	1036.5	1770.4	2198.68	1064.38	1316.3
XLOC_034289	253.727	185.502	230.308	223.777	53.1344	34.6522	85.0389	99.7077	346.718	271.958	63.7775	117.062	LOC_Os04g44320	GO:0055085	transmembrane transport	The process in which a solute is transported across a lipid bilayer, from one side of a membrane to the other [GOC:dph, GOC:jid]
XLOC_034334	257.941	191.778	139.617	164.072	136.076	154.916	110.92	99.7077	135.263	210.783	80.7848	131.37	LOC_Os04g45180	GO:0008150	biological_process	Any process specifically pertinent to the functioning of integrated living units: cells, tissues, organs, and organisms. A process is a collection of molecular events with a defined beginning and end. [GOC:go_curators, GOC:isa_complete]
XLOC_034353	3279.9	2532.87	2132.44	2106.96	1325.77	1371.82	1384.66	1460.83	2244.68	2481.54	1689.39	1644.07	LOC_Os04g45650	GO:0043565	sequence-specific DNA binding	Interacting selectively and non-covalently with DNA of a specific nucleotide composition, e.g. GC-rich DNA binding, or with a specific sequence motif or type of DNA e.g. promotor binding or rDNA binding. [GOC:jl]
XLOC_034424	655.811	686.218	451.07	582.002	182.73	167.146	288.393	301.442	578.72	717.147	293.376	368.096	LOC_Os04g47120	GO:0047617	acyl-CoA hydrolase activity	Catalysis of the reaction: acyl-CoA + H2O = CoA + a carboxylate. [EC:3.1.2.20, MetaCyc:ACYL-COA-HYDROLASE-RXN]
XLOC_034438	44.6761	29.9872	27.4461	16.863	6.4798	4.07673	3.69734	2.31878	37.6682	55.1185	8.50367	5.20276	LOC_Os04g47450
XLOC_034481	457.719	556.506	455.844	386.482	54.4303	71.3428	105.374	76.5198	196.902	446.399	55.2738	70.2373	LOC_Os04g48370	GO:0051567	histone H3-K9 methylation	The modification of histone H3 by addition of one or more methyl groups to lysine at position 9 of the histone. [GOC:ai, GOC:pr]
XLOC_034508	166.06	162.489	118.138	115.762	31.103	8.15347	73.9469	76.5198	147.248	251.97	97.7922	209.411	LOC_Os04g48870
XLOC_034582	300.931	352.872	410.498	331.791	62.2061	44.8441	77.6442	92.7513	314.187	284.678	41.1011	15.6083	LOC_Os04g50960
XLOC_034587	755.279	1106.74	878.275	942.505	108.861	158.993	314.274	308.398	862.087	943.072	202.671	113.16	LOC_Os04g51090	GO:0016787	hydrolase activity	Catalysis of the hydrolysis of various bonds, e.g. C-O, C-N, C-C, phosphoric anhydride bonds, etc. Hydrolase is the systematic name for any enzyme of EC class 3. [ISBN:0198506732]
XLOC_034667	707.231	656.928	628.873	541.439	288.999	207.913	367.886	371.005	545.332	749.854	362.823	210.712	LOC_Os04g52660
XLOC_034727	334.649	285.227	180.19	172.732	40.1748	42.8057	75.7955	69.5635	142.968	273.17	55.2738	46.8249	LOC_Os04g53750	GO:0046872	metal ion binding	Interacting selectively and non-covalently with any metal ion. [GOC:ai]
XLOC_034775	137.4	85.7772	65.6319	63.806	20.7354	14.2686	42.5195	48.6944	87.3216	140.522	62.3602	45.5242	LOC_Os04g54630	GO:0016168	chlorophyll binding	Interacting selectively and non-covalently with chlorophyll any compound of magnesium complexed in a porphyrin (tetrapyrrole) ring and which functions as a photosynthetic pigment. [GOC:jl]
XLOC_034851	9183.89	9067.28	7126.44	6891.04	3624.8	4019.66	4675.29	4765.1	7426.62	8232.65	4059.08	3410.41	LOC_Os04g56160	GO:1902600	hydrogen ion transmembrane transport	The directed movement of hydrogen ion (proton) across a membrane. [GO_REF:0000069, GOC:pr, GOC:TermGenie]
XLOC_034881	1100.04	1097.67	1008.35	976.687	623.357	552.397	658.127	711.866	1225.07	944.283	763.913	577.507	LOC_Os04g56720	GO:0051301	cell division	The process resulting in division and partitioning of components of a cell to form more cells may or may not be accompanied by the physical separation of a cell into distinct, individually membrane-bounded daughter cells. [GOC:di, GOC:go_curators, GOC:pr]
XLOC_034934	310.204	206.423	122.911	157.236	80.3495	52.9975	46.2168	37.1005	107.868	255.605	77.9503	98.8525	LOC_Os04g58050
XLOC_035000	924.711	687.612	504.769	480.824	220.313	197.722	386.372	352.455	633.51	742.586	260.779	293.956	LOC_Os04g59450	GO:0035556	intracellular signal transduction	The process in which a signal is passed on to downstream components within the cell, which become activated themselves to further propagate the signal and finally trigger a change in the function or state of the cell. [GOC:bf, GOC:jl, GOC:signaling, ISBN:3527303782]
XLOC_035156	232.653	177.831	73.9851	85.2265	62.2061	57.0743	64.7035	64.9259	59.9266	222.291	59.5257	59.8318	LOC_Os04g03990	GO:0090305	nucleic acid phosphodiester bond hydrolysis	The nucleic acid metabolic process in which the phosphodiester bonds between nucleotides are cleaved by hydrolysis. [GOC:dph, GOC:tb]
XLOC_035543	596.805	499.321	541.762	504.067	182.73	207.913	218.143	222.603	464.003	498.49	181.412	200.306	LOC_Os04g11830	GO:0007623	circadian rhythm	Any biological process in an organism that recurs with a regularity of approximately 24 hours. [GOC:bf, GOC:go_curators]
XLOC_035726	71.6504	91.3562	57.2788	41.4739	3.88788	2.03837	9.24336	6.95635	41.0925	93.2775	8.50367	20.8111	LOC_Os04g15880
XLOC_036550	80.9228	50.9084	57.2788	36.4606	5.18384	2.03837	14.7894	11.5939	39.3804	110.237	9.92094	1.30069	LOC_Os04g33320
XLOC_036665	134.871	170.857	90.6914	111.205	40.1748	24.4604	64.7035	74.2011	96.7387	157.481	83.6194	52.0276	LOC_Os04g35790	GO:0051861	glycolipid binding	Interacting selectively and non-covalently with a glycolipid, any compound containing one or more monosaccharide residues bound by a glycosidic linkage to a hydrophobic group such as an acylglycerol, a sphingoid, a ceramide (N-acylsphingoid) or a prenyl phosphate. [http://www.chem.qmul.ac.uk/iupac/misc/glylp.html#2.1]
XLOC_036764	317.79	318.701	210.022	228.334	110.157	118.225	134.953	134.489	210.599	353.122	104.879	167.789	LOC_Os04g38790
XLOC_036780	241.925	148.541	77.565	71.0981	25.9192	30.5755	46.2168	53.332	120.709	293.764	41.1011	72.8387	LOC_Os04g39030	GO:0016020	membrane	A lipid bilayer along with all the proteins and protein complexes embedded in it an attached to it. [GOC:dos, GOC:mah, ISBN:0815316194]
XLOC_036796	769.609	830.575	573.981	452.111	342.133	271.103	266.209	280.573	416.062	813.452	198.419	222.418	LOC_Os04g39280	GO:0009845	seed germination	The physiological and developmental changes that occur in a seed commencing with water uptake (imbibition) and terminating with the elongation of the embryonic axis. [PMID:8281041]
XLOC_036861	415.572	180.62	72.7918	123.966	19.4394	48.9208	88.7363	95.0701	177.212	221.685	92.123	42.9228	LOC_Os04g40560	GO:0009741	response to brassinosteroid	Any process that results in a change in state or activity of a cell or an organism (in terms of movement, secretion, enzyme production, gene expression, etc.) as a result of a brassinosteroid stimulus. [GOC:jl]
XLOC_036911	1336.91	1315.95	658.706	713.26	609.101	491.246	521.325	512.451	725.968	1178.69	474.788	639.94	LOC_Os04g41700
XLOC_036914	707.231	557.901	334.126	376.455	224.201	260.911	225.538	255.066	345.862	543.917	168.656	166.488	LOC_Os04g41810	GO:0055114	oxidation-reduction process	A metabolic process that results in the removal or addition of one or more electrons to or from a substance, with or without the concomitant removal or addition of a proton or protons. [GOC:dhl, GOC:ecd, GOC:jh2, GOC:jid, GOC:mlg, GOC:rph]
XLOC_036964	163.531	134.594	54.8922	59.7042	24.6232	24.4604	29.5788	37.1005	47.9413	126.591	14.1728	31.2166	LOC_Os04g42720	GO:0016021	integral component of membrane	The component of a membrane consisting of the gene products and protein complexes having at least some part of their peptide sequence embedded in the hydrophobic region of the membrane. [GOC:dos, GOC:go_curators]
XLOC_036967	710.603	772.692	565.628	484.014	112.749	173.261	221.841	236.516	359.56	690.496	171.491	114.461	LOC_Os04g42784	GO:0090305	nucleic acid phosphodiester bond hydrolysis	The nucleic acid metabolic process in which the phosphodiester bonds between nucleotides are cleaved by hydrolysis. [GOC:dph, GOC:tb]
XLOC_037049	168.589	119.949	31.026	31.903	22.0313	18.3453	24.0327	27.8254	68.4876	115.688	18.4246	24.7131	LOC_Os04g44410	GO:0051603	proteolysis involved in cellular protein catabolic process	The hydrolysis of a peptide bond or bonds within a protein as part of the chemical reactions and pathways resulting in the breakdown of a protein by individual cells. [GOC:ai, GOC:dph, GOC:tb]
XLOC_037061	33.7178	42.5399	36.9926	30.08	9.07172	2.03837	9.24336	6.95635	21.4024	30.8906	4.25183	6.50345
XLOC_037107	1669.03	1780.4	1723.14	1384.13	493.761	525.899	793.08	765.198	1072.69	1274.39	586.753	690.667	LOC_Os04g45580	GO:0016887	ATPase activity	Catalysis of the reaction: ATP + H2O = ADP + phosphate + 2 H+. May or may not be coupled to another reaction. [EC:3.6.1.3, GOC:jl]
XLOC_037166	1077.28	891.944	348.446	317.207	281.223	538.129	375.28	352.455	242.275	600.852	345.816	234.124	LOC_Os04g46740	GO:0042545	cell wall modification	The series of events leading to chemical and structural alterations of an existing cell wall that can result in loosening, increased extensibility or disassembly. [GOC:jl]
XLOC_037227	5417.61	5902.59	3607.37	3456.92	1452.77	1543.04	2728.64	2736.16	3591.32	6556.08	2546.85	2023.88	LOC_Os04g47870	GO:0048830	adventitious root development	The process whose specific outcome is the progression of adventitious root over time, from its formation to the mature structure. Adventitious roots are post-embryonic roots that develop from the plant shoot. [GOC:tb]
XLOC_037232	593.434	587.19	326.966	331.791	106.269	134.532	240.327	257.385	460.579	443.371	154.483	128.768	LOC_Os04g47990	GO:0006355	regulation of transcription, DNA-templated	Any process that modulates the frequency, rate or extent of cellular DNA-templated transcription. [GOC:go_curators, GOC:txnOH]
XLOC_037565	3455.23	3737.24	2842.46	2646.58	1499.43	1612.35	1832.03	1892.13	4157.2	3605.72	1482.47	1863.89	LOC_Os04g54430
XLOC_037591	81.7657	72.5271	38.1859	40.1066	5.18384	0	3.69734	4.63757	24.8267	83.5863	2.83456	3.90207	LOC_Os04g54960
XLOC_037751	298.403	207.818	116.944	110.749	29.8071	34.6522	85.0389	95.0701	154.953	236.828	131.807	128.768	LOC_Os04g57850	GO:0008152	metabolic process	The chemical reactions and pathways, including anabolism and catabolism, by which living organisms transform chemical substances. Metabolic processes typically transform small molecules, but also include macromolecular processes such as DNA repair and replication, and protein synthesis and degradation. [GOC:go_curators, ISBN:0198547684]
XLOC_037792	385.226	477.702	424.818	419.752	142.556	158.993	197.808	192.459	400.652	465.782	177.16	193.803	LOC_Os04g58630	GO:0048522	positive regulation of cellular process	Any process that activates or increases the frequency, rate or extent of a cellular process, any of those that are carried out at the cellular level, but are not necessarily restricted to a single cell. For example, cell communication occurs among more than one cell, but occurs at the cellular level. [GOC:jid]
XLOC_037843	1547.65	1720.43	2124.09	1405.1	618.173	762.349	937.277	888.094	1236.2	1702.62	948.159	790.82	LOC_Os04g59624	GO:0046686	response to cadmium ion	Any process that results in a change in state or activity of a cell or an organism (in terms of movement, secretion, enzyme production, gene expression, etc.) as a result of a cadmium (Cd) ion stimulus. [GOC:ai]
XLOC_037938	31.189	20.9213	25.0595	13.2169	0	0	0	0	10.2731	9.69117	1.41728	0
XLOC_038251	348.136	272.674	219.569	216.94	146.444	142.686	120.164	132.171	195.19	287.101	117.634	114.461	LOC_Os05g02690	GO:0042752	regulation of circadian rhythm	Any process that modulates the frequency, rate or extent of a circadian rhythm. A circadian rhythm is a biological process in an organism that recurs with a regularity of approximately 24 hours. [GOC:dph, GOC:jl, GOC:tb]
XLOC_038366	249.512	161.094	62.052	77.4787	10.3677	10.1918	38.8221	46.3757	71.9119	162.933	28.3456	78.0415	LOC_Os05g04740	GO:0046983	protein dimerization activity	The formation of a protein dimer, a macromolecular structure consists of two noncovalently associated identical or nonidentical subunits. [ISBN:0198506732]
XLOC_038429	606.078	548.137	510.736	380.557	121.82	136.571	197.808	190.14	583	404.606	147.397	113.16	LOC_Os05g06110	GO:0051567	histone H3-K9 methylation	The modification of histone H3 by addition of one or more methyl groups to lysine at position 9 of the histone. [GOC:ai, GOC:pr]
XLOC_038453	190.506	185.502	82.3383	83.8593	72.5738	46.8824	36.9734	41.7381	112.148	266.507	70.8639	57.2304	LOC_Os05g06530
XLOC_038554	55.6344	28.5924	28.6394	30.5357	5.18384	12.2302	11.092	9.27513	11.9853	75.7123	7.08639	5.20276	LOC_Os05g08860	GO:0016021	integral component of membrane	The component of a membrane consisting of the gene products and protein complexes having at least some part of their peptide sequence embedded in the hydrophobic region of the membrane. [GOC:dos, GOC:go_curators]
XLOC_038594	330.435	218.279	122.911	90.6956	42.7667	73.3812	55.4602	53.332	123.278	256.21	68.0293	41.6221	LOC_Os05g09640
XLOC_038852	247.826	313.819	208.829	140.829	19.4394	57.0743	79.4929	78.8386	146.392	276.198	85.0367	37.72	LOC_Os05g15720	GO:0016772	transferase activity, transferring phosphorus-containing groups	Catalysis of the transfer of a phosphorus-containing group from one compound (donor) to another (acceptor). [GOC:jl, ISBN:0198506732]
XLOC_039023	262.999	224.555	235.082	193.697	41.4707	65.2277	72.0982	67.2447	144.68	225.925	69.4466	92.3491	LOC_Os05g19270	GO:0051567	histone H3-K9 methylation	The modification of histone H3 by addition of one or more methyl groups to lysine at position 9 of the histone. [GOC:ai, GOC:pr]
XLOC_039395	915.439	1037.7	650.353	713.26	330.47	303.717	504.687	473.032	815.002	712.301	471.953	481.256	LOC_Os05g28200	GO:0046408	chlorophyll synthetase activity	Catalysis of the reaction: chlorophyllide a + 2 H(+) + phytyl diphosphate = chlorophyll a + diphosphate. [EC:2.5.1.62, RHEA:17320]
XLOC_039567	715.661	587.19	484.483	403.801	317.51	303.717	290.241	266.66	398.94	586.921	348.65	332.977	LOC_Os05g32060
XLOC_039574	1132.92	1168.8	861.569	890.093	401.748	338.369	502.839	505.495	1232.78	1255.01	558.407	469.549	LOC_Os05g32220	GO:0045036	protein targeting to chloroplast	The process of directing proteins towards the chloroplast, usually using signals contained within the protein. Imported proteins are synthesized as cytosolic precursors containing N-terminal uptake-targeting sequences that direct each protein to its correct subcompartment and are subsequently cleaved. [ISBN:0716731363]
XLOC_039631	33.7178	24.4082	26.2528	30.5357	0	2.03837	0	0	29.1072	18.1709	0	0	LOC_Os05g33220
XLOC_039644	247.826	226.647	232.695	169.086	68.6859	61.151	103.526	88.1138	182.348	184.738	52.4393	74.1394	LOC_Os05g33500	GO:0042794	rRNA transcription from plastid promoter	The synthesis of ribosomal RNA (rRNA) from a plastid DNA template, usually by a specific plastid RNA polymerase. [GOC:jl, ISBN:0321000382]
XLOC_040019	236.868	149.936	146.777	125.789	73.8697	61.151	97.9796	74.2011	120.709	132.648	83.6194	139.174	LOC_Os05g41500
XLOC_040041	68.2786	56.4874	16.7063	17.3188	0	2.03837	3.69734	2.31878	8.56095	68.4439	12.7555	3.90207	LOC_Os05g41990	GO:0098869	cellular oxidant detoxification	Any process carried out at the cellular level that reduces or removes the toxicity superoxide radicals or hydrogen peroxide. [GOC:dos, GOC:vw]
XLOC_040053	263.842	258.029	183.769	179.568	67.3899	59.1126	55.4602	57.9696	122.422	197.458	42.5183	114.461	LOC_Os05g42220
XLOC_040128	341.393	410.057	393.792	387.393	158.107	112.11	166.38	155.358	206.319	388.252	104.879	136.573	LOC_Os05g43970
XLOC_040151	240.239	239.897	212.409	165.44	31.103	30.5755	44.3681	37.1005	186.629	182.315	43.9356	48.1256	LOC_Os05g44330	GO:0070301	cellular response to hydrogen peroxide	Any process that results in a change in state or activity of a cell (in terms of movement, secretion, enzyme production, gene expression, etc.) as a result of a hydrogen peroxide (H2O2) stimulus. [CHEBI:16240, GOC:mah]
XLOC_040154	610.292	481.189	324.58	345.919	239.753	230.335	223.689	211.009	394.66	378.561	248.024	330.376	LOC_Os05g44400	GO:0045944	positive regulation of transcription from RNA polymerase II promoter	Any process that activates or increases the frequency, rate or extent of transcription from an RNA polymerase II promoter. [GOC:go_curators, GOC:txnOH]
XLOC_040339	1105.94	1054.43	710.018	739.238	523.568	585.011	491.747	517.089	821.851	886.742	493.213	565.801	LOC_Os05g48150	GO:0008601	protein phosphatase type 2A regulator activity	Modulation of the activity of the enzyme protein phosphatase type 2A. [GOC:ai]
XLOC_040479	160.16	149.936	63.2453	56.0581	22.0313	20.3837	20.3354	20.869	106.156	204.726	34.0147	16.909
XLOC_040596	47.2049	22.316	14.3197	8.65938	1.29596	2.03837	0	0	2.56828	69.0496	1.41728	1.30069	LOC_Os05g02200
XLOC_040627	1709.49	1721.82	1315.03	1113.41	483.393	725.658	800.475	811.574	1050.43	1196.25	582.501	537.185	LOC_Os05g02820
XLOC_040653	533.584	592.072	589.494	531.413	143.852	179.376	240.327	236.516	493.11	542.1	415.262	417.522	LOC_Os05g03390
XLOC_040679	157.631	178.528	99.0446	135.36	55.7263	40.7673	48.0655	48.6944	152.385	119.323	42.5183	63.7339	LOC_Os05g04070	GO:0008150	biological_process	Any process specifically pertinent to the functioning of integrated living units: cells, tissues, organs, and organisms. A process is a collection of molecular events with a defined beginning and end. [GOC:go_curators, GOC:isa_complete]
XLOC_040723	26.9743	13.2501	4.77323	9.57089	0	2.03837	0	0	4.28047	40.5818	0	1.30069	LOC_Os05g05040
XLOC_040778	71.6504	54.3953	21.4795	32.8145	0	0	0	0	13.6975	118.717	0	0	LOC_Os05g06140	GO:0016787	hydrolase activity	Catalysis of the hydrolysis of various bonds, e.g. C-O, C-N, C-C, phosphoric anhydride bonds, etc. Hydrolase is the systematic name for any enzyme of EC class 3. [ISBN:0198506732]
XLOC_040796	262.156	309.635	206.442	153.134	103.677	65.2277	101.677	106.664	217.448	230.771	133.224	130.069	LOC_Os05g06510
XLOC_040858	248.669	195.265	42.9591	69.275	59.6142	42.8057	25.8814	27.8254	37.6682	139.916	58.1084	46.8249	LOC_Os05g07764
XLOC_040896	161.846	112.277	115.751	115.306	54.4303	30.5755	44.3681	46.3757	78.7607	181.104	9.92094	14.3076	LOC_Os05g08460	GO:0031571	mitotic G1 DNA damage checkpoint	A mitotic cell cycle checkpoint that detects and negatively regulates progression through the G1/S transition of the cell cycle in response to DNA damage. [GOC:mtg_cell_cycle]
XLOC_040905	1138.82	882.18	755.364	838.593	425.075	503.477	610.062	658.534	1144.6	1228.36	446.442	547.591	LOC_Os05g08570	GO:0046983	protein dimerization activity	The formation of a protein dimer, a macromolecular structure consists of two noncovalently associated identical or nonidentical subunits. [ISBN:0198506732]
XLOC_041062	443.389	495.137	194.509	167.719	77.7576	79.4963	147.894	141.446	198.614	432.468	107.713	65.0345	LOC_Os05g12170
XLOC_041136	472.049	590.677	400.952	468.518	81.6455	128.417	290.241	280.573	550.469	545.128	157.318	270.544	LOC_Os05g14010	GO:0045944	positive regulation of transcription from RNA polymerase II promoter	Any process that activates or increases the frequency, rate or extent of transcription from an RNA polymerase II promoter. [GOC:go_curators, GOC:txnOH]
XLOC_041577	179.547	129.712	110.978	87.5053	32.399	48.9208	59.1575	46.3757	135.263	110.843	128.972	75.4401	LOC_Os05g23924
XLOC_041672	690.372	778.969	517.896	519.563	373.237	320.024	371.583	333.905	541.052	575.413	368.492	398.011	LOC_Os05g25974
XLOC_041888	132.342	161.791	149.164	169.086	29.8071	14.2686	16.638	20.869	95.0265	121.14	21.2592	48.1256	LOC_Os05g30710	GO:0008270	zinc ion binding	Interacting selectively and non-covalently with zinc (Zn) ions. [GOC:ai]
XLOC_042118	606.078	630.428	618.134	406.079	84.2374	175.3	293.939	285.21	410.069	395.521	147.397	208.111	LOC_Os05g35380	GO:0006950	response to stress	Any process that results in a change in state or activity of a cell or an organism (in terms of movement, secretion, enzyme production, gene expression, etc.) as a result of a disturbance in organismal or cellular homeostasis, usually, but not necessarily, exogenous (e.g. temperature, humidity, ionizing radiation). [GOC:mah]
XLOC_042235	459.405	364.03	293.554	239.728	165.883	156.954	177.473	173.909	398.94	306.483	206.923	221.117	LOC_Os05g38170	GO:0043097	pyrimidine nucleoside salvage	Any process that generates a pyrimidine nucleoside, one of a family of organic molecules consisting of a pyrimidine base covalently bonded to a sugar ribose, from derivatives of it, without de novo synthesis. [GOC:jl]
XLOC_042274	89.3522	78.8035	19.0929	51.0448	20.7354	16.3069	12.9407	16.2315	34.2438	81.1635	36.8492	31.2166	LOC_Os05g38860
XLOC_042360	356.566	303.358	193.316	164.984	181.434	148.801	153.44	139.127	184.916	361.602	178.577	100.153	LOC_Os05g40540
XLOC_042398	1321.74	1345.94	850.829	736.959	391.38	397.481	556.45	595.927	1024.75	1075.72	547.069	438.333	LOC_Os05g41220	GO:0043562	cellular response to nitrogen levels	Any process that results in a change in state or activity of a cell (in terms of movement, secretion, enzyme production, gene expression, etc.) as a result of a stimulus reflecting the presence, absence, or concentration of inorganic nitrogen. [GOC:jl]
XLOC_042401	20.2307	21.6186	9.54647	10.9382	1.29596	2.03837	0	0	23.1146	2.42279	1.41728	1.30069	LOC_Os05g41250
XLOC_042434	954.214	1086.51	754.171	579.723	244.936	250.719	343.853	306.079	804.729	877.051	293.376	213.313	LOC_Os05g41900	GO:0006413	translational initiation	The process preceding formation of the peptide bond between the first two amino acids of a protein. This includes the formation of a complex of the ribosome, mRNA, and an initiation complex that contains the first aminoacyl-tRNA. [ISBN:019879276X]
XLOC_042522	206.522	254.542	126.491	144.019	25.9192	36.6906	35.1248	34.7817	139.543	219.868	49.6047	27.3145	LOC_Os05g44580
XLOC_042732	110.426	198.055	151.55	164.984	44.0626	30.5755	55.4602	39.4193	77.9046	164.75	73.6984	62.4332	LOC_Os05g49390
XLOC_042752	203.15	212.002	147.97	129.435	33.695	20.3837	40.6708	32.463	131.839	164.144	38.2665	59.8318	LOC_Os05g49810	GO:0008150	biological_process	Any process specifically pertinent to the functioning of integrated living units: cells, tissues, organs, and organisms. A process is a collection of molecular events with a defined beginning and end. [GOC:go_curators, GOC:isa_complete]
XLOC_042851	182.076	233.621	127.684	161.338	7.77576	2.03837	16.638	13.9127	201.182	150.819	11.3382	3.90207	LOC_Os05g51740	GO:0048437	floral organ development	The process whose specific outcome is the progression of the floral organ over time, from its formation to the mature structure. [GOC:go_curators, GOC:PO_curators, PO:0025395]
XLOC_043082	115.484	133.896	90.6914	109.837	69.9818	42.8057	85.0389	60.2884	130.982	215.629	68.0293	68.9366
XLOC_043292	43.8332	11.158	0	13.2169	0	4.07673	3.69734	4.63757	4.28047	36.3419	11.3382	1.30069	LOC_Os06g04220
XLOC_043430	1803.06	1276.89	782.81	813.526	680.379	711.39	772.745	781.43	1278.15	1407.64	1415.86	1214.85	LOC_Os06g06980	GO:0046686	response to cadmium ion	Any process that results in a change in state or activity of a cell or an organism (in terms of movement, secretion, enzyme production, gene expression, etc.) as a result of a cadmium (Cd) ion stimulus. [GOC:ai]
XLOC_043462	503.238	339.622	169.45	205.091	250.12	216.067	207.051	206.372	169.507	511.815	205.505	213.313	LOC_Os06g07560	GO:0005509	calcium ion binding	Interacting selectively and non-covalently with calcium ions (Ca2+). [GOC:ai]
XLOC_043475	407.986	426.097	263.721	295.786	145.148	144.724	134.953	139.127	393.804	523.929	104.879	124.866	LOC_Os06g07770	GO:0008150	biological_process	Any process specifically pertinent to the functioning of integrated living units: cells, tissues, organs, and organisms. A process is a collection of molecular events with a defined beginning and end. [GOC:go_curators, GOC:isa_complete]
XLOC_043583	109.583	89.9615	40.5725	72.0096	36.2869	61.151	31.4274	27.8254	131.839	58.7527	41.1011	22.1117	LOC_Os06g10000	GO:0016021	integral component of membrane	The component of a membrane consisting of the gene products and protein complexes having at least some part of their peptide sequence embedded in the hydrophobic region of the membrane. [GOC:dos, GOC:go_curators]
XLOC_043628	179.547	92.751	97.8513	101.178	42.7667	28.5371	40.6708	41.7381	141.256	124.774	51.022	74.1394	LOC_Os06g10730
XLOC_043694	1587.27	1878.73	1180.18	1416.04	714.074	744.004	983.493	1031.86	1096.66	2097.53	851.784	1009.34	LOC_Os06g12170
XLOC_043876	52.2626	48.8163	44.1524	33.2703	11.6636	0	0	2.31878	100.163	49.0615	2.83456	1.30069	LOC_Os06g16000	GO:0016758	transferase activity, transferring hexosyl groups	Catalysis of the transfer of a hexosyl group from one compound (donor) to another (acceptor). [GOC:jl]
XLOC_044842	725.776	593.467	457.037	558.302	181.434	128.417	295.788	301.442	564.166	385.224	250.858	274.446	LOC_Os06g37610	GO:0032259	methylation	The process in which a methyl group is covalently attached to a molecule. [GOC:mah]
XLOC_044961	1352.93	1075.35	963	1054.62	724.442	709.352	676.614	718.823	950.265	1120.54	654.782	701.072	LOC_Os06g39750	GO:0016747	transferase activity, transferring acyl groups other than amino-acyl groups	Catalysis of the transfer of an acyl group, other than amino-acyl, from one compound (donor) to another (acceptor). [GOC:jl]
XLOC_044988	496.495	293.595	149.164	167.263	45.3586	61.151	129.407	115.939	186.629	282.255	195.584	158.684	LOC_Os06g40210
XLOC_045019	424.844	338.925	114.558	186.86	68.6859	77.4579	73.9469	67.2447	192.621	324.048	172.908	109.258	LOC_Os06g40780	GO:0010223	secondary shoot formation	The process that gives rise to secondary (or auxiliary or axillary) shoots in plants. This process pertains to the initial formation of a structure from unspecified parts. These secondary shoots originate from secondary meristems initiated in the axils of leaf primordia. Axillary meristems function like the shoot apical meristem of the primary shoot initating the development of lateral organs. [G…
XLOC_045315	282.387	393.32	336.513	288.95	121.82	112.11	131.256	143.765	230.289	311.329	150.231	85.8456	LOC_Os06g46540
XLOC_045348	804.17	799.193	497.61	416.562	268.264	277.218	329.064	345.499	583	779.533	240.937	325.173	LOC_Os06g47150	GO:0009725	response to hormone	Any process that results in a change in state or activity of a cell or an organism (in terms of movement, secretion, enzyme production, gene expression, etc.) as a result of a hormone stimulus. [GOC:jl]
XLOC_045351	1193.61	943.549	818.609	902.399	730.922	862.229	611.91	598.246	788.463	1018.78	446.442	547.591	LOC_Os06g47200	GO:0031225	anchored component of membrane	The component of a membrane consisting of the gene products that are tethered to the membrane only by a covalently attached anchor, such as a lipid group that is embedded in the membrane. Gene products with peptide sequences that are embedded in the membrane are excluded from this grouping. [GOC:dos, GOC:mah]
XLOC_045446	554.658	435.162	427.204	420.664	265.672	228.297	316.123	340.861	801.305	410.663	368.492	418.822	LOC_Os06g49160	GO:0043085	positive regulation of catalytic activity	Any process that activates or increases the activity of an enzyme. [GOC:ebc, GOC:jl, GOC:tb, GOC:vw]
XLOC_045506	1112.69	956.102	573.981	482.191	387.492	348.561	571.24	563.464	699.429	1125.99	423.766	370.697	LOC_Os06g50370	GO:0046872	metal ion binding	Interacting selectively and non-covalently with any metal ion. [GOC:ai]
XLOC_045550	33787.8	29401.4	21927	23580.4	13318.6	14776.1	16079.7	16375.2	31219.2	32168.6	14775.1	15059.4	LOC_Os06g51220
XLOC_045839	311.047	447.018	349.639	232.436	93.3091	163.069	103.526	115.939	253.404	395.521	136.059	122.265	LOC_Os06g06370	GO:0016021	integral component of membrane	The component of a membrane consisting of the gene products and protein complexes having at least some part of their peptide sequence embedded in the hydrophobic region of the membrane. [GOC:dos, GOC:go_curators]
XLOC_045959	327.906	364.03	293.554	347.287	110.157	148.801	160.834	176.228	263.677	432.468	100.627	144.377	LOC_Os06g08850	GO:0071805	potassium ion transmembrane transport	A process in which a potassium ion is transported from one side of a membrane to the other. [GOC:mah]
XLOC_046050	222.538	177.133	170.643	212.383	58.3182	48.9208	62.8548	74.2011	169.507	205.937	97.7922	94.9504	LOC_Os06g11020	GO:0009941	chloroplast envelope	The double lipid bilayer enclosing the chloroplast and separating its contents from the rest of the cytoplasm includes the intermembrane space. [GOC:tb]
XLOC_046122	758.651	859.864	669.446	568.329	620.765	648.201	414.103	389.556	680.595	723.203	391.169	318.669	LOC_Os06g12280	GO:0071555	cell wall organization	A process that results in the assembly, arrangement of constituent parts, or disassembly of the cell wall, the rigid or semi-rigid envelope lying outside the cell membrane of plant, fungal and most prokaryotic cells, maintaining their shape and protecting them from osmotic lysis. [GOC:mah]
XLOC_046165	1368.1	1192.51	706.438	661.303	238.457	344.484	497.293	486.944	656.625	1343.44	416.68	288.753	LOC_Os06g13030	GO:0046872	metal ion binding	Interacting selectively and non-covalently with any metal ion. [GOC:ai]
XLOC_046464	220.009	296.385	164.677	224.688	156.811	89.6881	86.8876	111.302	163.514	313.146	141.728	136.573	LOC_Os06g19380
XLOC_046475	50.5767	87.172	65.6319	56.9696	0	0	0	0	82.1851	31.4963	0	2.60138	LOC_Os06g19550	GO:0055114	oxidation-reduction process	A metabolic process that results in the removal or addition of one or more electrons to or from a substance, with or without the concomitant removal or addition of a proton or protons. [GOC:dhl, GOC:ecd, GOC:jh2, GOC:jid, GOC:mlg, GOC:rph]
XLOC_046541	21.0736	14.6449	9.54647	9.11514	0	0	0	0	9.41704	31.4963	0	0
XLOC_046733	536.113	843.127	562.048	444.819	274.744	273.141	290.241	287.529	375.826	709.272	341.564	360.291	LOC_Os06g24910	GO:0016021	integral component of membrane	The component of a membrane consisting of the gene products and protein complexes having at least some part of their peptide sequence embedded in the hydrophobic region of the membrane. [GOC:dos, GOC:go_curators]
XLOC_046854	636.424	641.586	387.825	401.522	189.21	136.571	256.965	264.341	337.301	596.613	248.024	265.341	LOC_Os06g28144
XLOC_046875	477.95	494.439	187.349	198.71	75.1657	85.6114	146.045	146.083	184.916	509.392	120.469	124.866	LOC_Os06g28590	GO:0016874	ligase activity	Catalysis of the joining of two substances, or two groups within a single molecule, with the concomitant hydrolysis of the diphosphate bond in ATP or a similar triphosphate. [EC:6, GOC:mah]
XLOC_046994	479.636	516.755	217.182	160.882	101.085	138.609	168.229	162.315	175.499	415.509	150.231	97.5518	LOC_Os06g31190	GO:0016070	RNA metabolic process	The cellular chemical reactions and pathways involving RNA, ribonucleic acid, one of the two main type of nucleic acid, consisting of a long, unbranched macromolecule formed from ribonucleotides joined in 3',5'-phosphodiester linkage. [ISBN:0198506732]
XLOC_047185	2395.65	1722.52	1095.46	1064.65	570.222	562.589	1062.99	1055.05	1852.59	1777.72	803.596	976.819	LOC_Os06g34790	GO:0003677	DNA binding	Any molecular function by which a gene product interacts selectively and non-covalently with DNA (deoxyribonucleic acid). [GOC:dph, GOC:jl, GOC:tb, GOC:vw]
XLOC_047236	97.7817	60.6717	66.8253	54.6908	6.4798	18.3453	5.54602	2.31878	53.0779	40.5818	9.92094	24.7131	LOC_Os06g35660	GO:0055114	oxidation-reduction process	A metabolic process that results in the removal or addition of one or more electrons to or from a substance, with or without the concomitant removal or addition of a proton or protons. [GOC:dhl, GOC:ecd, GOC:jh2, GOC:jid, GOC:mlg, GOC:rph]
XLOC_047518	76.708	70.4349	14.3197	27.3454	22.0313	4.07673	11.092	11.5939	31.6755	78.7407	39.6838	23.4124	LOC_Os06g41450
XLOC_047694	145.83	135.988	109.784	95.2532	44.0626	55.0359	48.0655	37.1005	114.717	187.766	72.2812	70.2373	LOC_Os06g45110	GO:0016021	integral component of membrane	The component of a membrane consisting of the gene products and protein complexes having at least some part of their peptide sequence embedded in the hydrophobic region of the membrane. [GOC:dos, GOC:go_curators]
XLOC_047819	882.564	864.049	480.903	417.473	331.766	315.947	378.978	398.831	463.147	749.248	357.154	283.551	LOC_Os06g47294	GO:0032259	methylation	The process in which a methyl group is covalently attached to a molecule. [GOC:mah]
XLOC_047932	85.9804	119.251	63.2453	97.0762	6.4798	4.07673	9.24336	11.5939	95.8826	115.083	34.0147	20.8111	LOC_Os06g49360	GO:0043531	ADP binding	Interacting selectively and non-covalently with ADP, adenosine 5'-diphosphate. [GOC:jl]
XLOC_047973	323.691	251.753	180.19	242.918	230.681	150.839	133.104	113.62	205.463	294.975	117.634	133.971
XLOC_048054	37.9325	37.6583	22.6729	18.2303	1.29596	0	7.39469	11.5939	20.5463	51.4843	2.83456	5.20276
XLOC_048143	633.895	366.122	264.914	309.459	283.815	309.832	271.755	255.066	431.472	287.101	201.253	208.111
XLOC_048340	343.922	427.491	466.583	389.216	120.524	146.762	140.499	150.721	407.501	344.036	90.7058	213.313	LOC_Os07g01550
XLOC_048368	186.291	184.805	71.5985	72.9211	1.29596	26.4988	31.4274	30.1442	55.6461	188.372	29.7628	31.2166	LOC_Os07g02100	GO:0055114	oxidation-reduction process	A metabolic process that results in the removal or addition of one or more electrons to or from a substance, with or without the concomitant removal or addition of a proton or protons. [GOC:dhl, GOC:ecd, GOC:jh2, GOC:jid, GOC:mlg, GOC:rph]
XLOC_048381	260.47	266.398	132.457	181.391	101.085	77.4579	118.315	125.214	170.363	298.003	111.965	111.859	LOC_Os07g02360
XLOC_048589	5457.23	6090.88	3695.68	4130.52	1831.19	1541.01	2859.9	2838.19	5151.98	3811.66	3478	3155.48	LOC_Os07g06620	GO:0048833	specification of floral organ number	Any process that modulates the number of floral organs formed in a floral whorl. [GOC:tb]
XLOC_048592	347.293	273.371	145.584	164.528	69.9818	116.187	109.072	108.983	136.975	270.141	121.886	80.6428	LOC_Os07g06670
XLOC_048723	46.362	87.172	27.4461	44.2084	10.3677	32.6139	24.0327	23.1878	36.8121	135.676	9.92094	31.2166	LOC_Os07g09190	GO:0016114	terpenoid biosynthetic process	The chemical reactions and pathways resulting in the formation of terpenoids, any member of a class of compounds characterized by an isoprenoid chemical structure. [GOC:ai]
XLOC_048808	144.144	133.199	97.8513	86.1381	16.8475	12.2302	29.5788	30.1442	68.4876	138.099	22.6764	29.9159	LOC_Os07g10730	GO:0071555	cell wall organization	A process that results in the assembly, arrangement of constituent parts, or disassembly of the cell wall, the rigid or semi-rigid envelope lying outside the cell membrane of plant, fungal and most prokaryotic cells, maintaining their shape and protecting them from osmotic lysis. [GOC:mah]
XLOC_049016	187.977	106.698	51.3123	65.629	37.5828	36.6906	42.5195	44.0569	107.868	125.379	72.2812	72.8387	LOC_Os07g14890	GO:0016021	integral component of membrane	The component of a membrane consisting of the gene products and protein complexes having at least some part of their peptide sequence embedded in the hydrophobic region of the membrane. [GOC:dos, GOC:go_curators]
XLOC_049306	101.153	87.8693	66.8253	70.1866	7.77576	6.1151	5.54602	4.63757	68.4876	52.6957	17.0073	10.4055	LOC_Os07g22650	GO:0009536	plastid	Any member of a family of organelles found in the cytoplasm of plants and some protists, which are membrane-bounded and contain DNA. Plant plastids develop from a common type, the proplastid. [GOC:jl, ISBN:0198547684]
XLOC_049768	59.8491	36.2635	9.54647	31.4472	18.1434	26.4988	11.092	11.5939	34.2438	39.9761	5.66911	24.7131
XLOC_049904	2083.76	2029.36	1522.66	1354.51	1280.41	1306.59	1088.87	1131.57	1005.91	2616.62	1104.06	1095.18	LOC_Os07g34030	GO:0045454	cell redox homeostasis	Any process that maintains the redox environment of a cell or compartment within a cell. [GOC:ai, GOC:dph, GOC:tb]
XLOC_049958	100.31	87.8693	62.052	65.1732	6.4798	4.07673	9.24336	9.27513	77.9046	76.318	9.92094	16.909	LOC_Os07g34950	GO:0048481	plant ovule development	The process whose specific outcome is the progression of the ovule over time, from its formation to the mature structure. The ovule is the structure in seed plants enclosing the female gametophyte, and is composed of the nucellus, one or two integuments, and the funiculus it develops into the seed. [GOC:tb]
XLOC_050171	499.867	319.398	341.286	319.03	146.444	169.184	199.657	211.009	245.699	633.56	109.13	71.538	LOC_Os07g39520	GO:0016772	transferase activity, transferring phosphorus-containing groups	Catalysis of the transfer of a phosphorus-containing group from one compound (donor) to another (acceptor). [GOC:jl, ISBN:0198506732]
XLOC_050283	4383.32	3093.56	2287.57	2079.16	2191.47	2229.97	1785.82	1824.88	2668.45	2984.27	2030.96	2609.19	LOC_Os07g41694
XLOC_050569	10.1153	50.9084	10.7398	46.943	6.4798	0	0	0	23.1146	62.9926	1.41728	0	LOC_Os07g46846	GO:0055114	oxidation-reduction process	A metabolic process that results in the removal or addition of one or more electrons to or from a substance, with or without the concomitant removal or addition of a proton or protons. [GOC:dhl, GOC:ecd, GOC:jh2, GOC:jid, GOC:mlg, GOC:rph]
XLOC_050586	497.338	366.122	239.855	279.379	173.659	185.491	186.716	215.647	327.028	474.262	274.952	308.264	LOC_Os07g47110
XLOC_050595	315.262	221.068	136.037	125.333	29.8071	40.7673	40.6708	53.332	270.526	212.6	45.3529	57.2304	LOC_Os07g47300	GO:0000166	nucleotide binding	Interacting selectively and non-covalently with a nucleotide, any compound consisting of a nucleoside that is esterified with (ortho)phosphate or an oligophosphate at any hydroxyl group on the ribose or deoxyribose. [GOC:mah, ISBN:0198547684]
XLOC_050696	184.605	193.87	147.97	111.205	28.5111	34.6522	40.6708	51.0132	157.521	98.7288	15.5901	13.0069	LOC_Os07g49140	GO:0030036	actin cytoskeleton organization	A process that is carried out at the cellular level which results in the assembly, arrangement of constituent parts, or disassembly of cytoskeletal structures comprising actin filaments and their associated proteins. [GOC:dph, GOC:jl, GOC:mah]
XLOC_050702	396.184	330.556	194.509	206.914	146.444	108.033	116.466	113.62	167.795	330.105	120.469	100.153	LOC_Os07g49240	GO:0016772	transferase activity, transferring phosphorus-containing groups	Catalysis of the transfer of a phosphorus-containing group from one compound (donor) to another (acceptor). [GOC:jl, ISBN:0198506732]
XLOC_050811	26.9743	17.4344	13.1264	16.4072	5.18384	2.03837	1.84867	0	7.70485	45.4274	1.41728	5.20276	LOC_Os07g02880
XLOC_050919	1086.56	948.431	684.959	536.426	405.636	413.788	373.432	359.411	640.359	688.679	286.29	343.382	LOC_Os07g05190	GO:1901529	positive regulation of anion channel activity	Any process that activates or increases the frequency, rate or extent of anion channel activity. [GOC:TermGenie]
XLOC_051054	418.101	308.937	126.491	140.373	82.9415	85.6114	122.012	134.489	113.004	391.887	181.412	156.083	LOC_Os07g08210	GO:0080020	regulation of coenzyme A biosynthetic process	Any process that modulates the frequency, rate or extent of the chemical reactions and pathways involving coenzyme A. [PMID:18621975]
XLOC_051390	36.2466	46.7242	9.54647	21.8763	0	0	0	0	8.56095	57.5413	2.83456	0
XLOC_051962	203.993	147.146	99.0446	128.523	112.749	57.0743	77.6442	74.2011	106.156	176.258	89.2885	119.664	LOC_Os07g28720	GO:0016021	integral component of membrane	The component of a membrane consisting of the gene products and protein complexes having at least some part of their peptide sequence embedded in the hydrophobic region of the membrane. [GOC:dos, GOC:go_curators]
XLOC_052258	101.996	92.751	50.1189	67.9078	2.59192	2.03837	14.7894	18.5503	42.8047	229.56	2.83456	3.90207	LOC_Os07g35370	GO:0016772	transferase activity, transferring phosphorus-containing groups	Catalysis of the transfer of a phosphorus-containing group from one compound (donor) to another (acceptor). [GOC:jl, ISBN:0198506732]
XLOC_052573	169.432	145.752	59.6654	82.0362	53.1344	83.573	59.1575	53.332	125.846	132.042	85.0367	80.6428	LOC_Os07g41660	GO:0016021	integral component of membrane	The component of a membrane consisting of the gene products and protein complexes having at least some part of their peptide sequence embedded in the hydrophobic region of the membrane. [GOC:dos, GOC:go_curators]
XLOC_052611	710.603	647.165	563.241	626.666	309.734	260.911	306.88	338.542	535.915	628.715	399.672	482.556	LOC_Os07g42770	GO:0046777	protein autophosphorylation	The phosphorylation by a protein of one or more of its own amino acid residues (cis-autophosphorylation), or residues on an identical protein (trans-autophosphorylation). [ISBN:0198506732]
XLOC_052634	681.1	419.123	362.766	477.633	172.363	242.566	245.873	252.747	353.567	380.984	259.362	265.341	LOC_Os07g43290	GO:0016021	integral component of membrane	The component of a membrane consisting of the gene products and protein complexes having at least some part of their peptide sequence embedded in the hydrophobic region of the membrane. [GOC:dos, GOC:go_curators]
XLOC_052723	470.363	371.004	261.334	293.052	177.547	134.532	153.44	169.271	303.057	374.321	121.886	195.104	LOC_Os07g45160	GO:0034399	nuclear periphery	The portion of the nuclear lumen proximal to the inner nuclear membrane. [GOC:krc, GOC:mah]
XLOC_052832	864.862	1130.45	683.766	574.254	290.295	344.484	327.215	357.093	511.945	1090.86	437.939	450.039	LOC_Os07g47490	GO:0009941	chloroplast envelope	The double lipid bilayer enclosing the chloroplast and separating its contents from the rest of the cytoplasm includes the intermembrane space. [GOC:tb]
XLOC_052953	319.476	219.673	70.4052	99.8108	51.8384	79.4963	49.9141	64.9259	98.4509	107.209	62.3602	46.8249
XLOC_053120	71.6504	34.8688	25.0595	9.11514	2.59192	0	0	0	33.3877	39.3704	19.8419	10.4055
XLOC_053406	2237.18	1541.9	1053.69	1257.89	651.868	574.819	968.704	973.889	1175.42	2030.91	705.804	704.975	LOC_Os08g05510	GO:0003682	chromatin binding	Interacting selectively and non-covalently with chromatin, the network of fibers of DNA, protein, and sometimes RNA, that make up the chromosomes of the eukaryotic nucleus during interphase. [GOC:jl, ISBN:0198506732, PMID:20404130]
XLOC_053531	2099.78	2145.13	1708.82	1624.77	920.132	929.495	1234.91	1270.69	1734.45	1982.45	1074.3	844.148	LOC_Os08g07760	GO:0019199	transmembrane receptor protein kinase activity	Combining with a signal and transmitting the signal from one side of the membrane to the other to initiate a change in cell activity by catalysis of the reaction: a protein + ATP = a phosphoprotein + ADP. [GOC:mah]
XLOC_053813	31.189	20.9213	15.513	41.4739	7.77576	6.1151	22.1841	27.8254	27.395	75.7123	18.4246	18.2097	LOC_Os08g13400
XLOC_053919	16.016	21.6186	13.1264	16.4072	3.88788	0	1.84867	2.31878	19.6902	20.5937	1.41728	1.30069
XLOC_054039	889.307	1098.37	715.985	612.537	112.749	250.719	277.301	299.123	529.923	1067.24	299.046	301.76	LOC_Os08g17820	GO:0016021	integral component of membrane	The component of a membrane consisting of the gene products and protein complexes having at least some part of their peptide sequence embedded in the hydrophobic region of the membrane. [GOC:dos, GOC:go_curators]
XLOC_054233	558.873	502.808	346.059	360.504	241.049	177.338	244.025	250.429	546.188	539.071	270.7	290.054	LOC_Os08g22149	GO:0030554	adenyl nucleotide binding	Interacting selectively and non-covalently with adenyl nucleotides, any compound consisting of adenosine esterified with (ortho)phosphate. [ISBN:0198506732]
XLOC_054599	675.199	645.77	637.227	489.027	312.326	281.295	292.09	326.948	422.911	612.361	314.636	452.64	LOC_Os08g29710	GO:1990714	hydroxyproline O-galactosyltransferase activity	Catalysis of the transfer of galactose from UDP-galactose to hydroxyproline residues present in the peptide backbone. [PMID:25600942]
XLOC_054729	121.384	62.7638	35.7992	36.9163	28.5111	28.5371	22.1841	13.9127	41.9486	93.2775	15.5901	35.1187
XLOC_054740	96.9387	53.6979	13.1264	7.29211	0	0	0	0	1.71219	6.66268	0	0
XLOC_054741	145.83	57.8822	25.0595	13.2169	2.59192	0	5.54602	6.95635	11.1292	6.05698	0	0	LOC_Os08g32560
XLOC_054815	279.015	338.227	201.669	169.997	181.434	148.801	99.8283	106.664	98.4509	288.312	123.303	143.076	LOC_Os08g33740
XLOC_054942	234.339	225.252	173.03	155.869	121.82	138.609	97.9796	78.8386	206.319	187.161	82.2021	59.8318	LOC_Os08g36140	GO:0051082	unfolded protein binding	Interacting selectively and non-covalently with an unfolded protein. [GOC:ai]
XLOC_054964	662.555	453.992	233.888	204.179	161.995	197.722	162.683	178.546	275.662	362.813	128.972	162.586	LOC_Os08g36590
XLOC_055123	1254.3	1060.01	593.074	550.099	497.649	625.779	415.951	433.612	687.444	723.809	341.564	385.005	LOC_Os08g39590	GO:0016772	transferase activity, transferring phosphorus-containing groups	Catalysis of the transfer of a phosphorus-containing group from one compound (donor) to another (acceptor). [GOC:jl, ISBN:0198506732]
XLOC_055147	307.675	252.45	137.23	121.687	82.9415	87.6498	85.0389	83.4762	307.338	153.242	147.397	117.062	LOC_Os08g40160	GO:0042793	transcription from plastid promoter	The synthesis of RNA from a plastid DNA template, usually by a specific plastid RNA polymerase. [GOC:jl, ISBN:0321000382]
XLOC_055264	184.605	186.199	125.297	143.563	94.6051	93.7649	68.4009	48.6944	84.7534	195.64	41.1011	53.3283	LOC_Os08g42690	GO:0046686	response to cadmium ion	Any process that results in a change in state or activity of a cell or an organism (in terms of movement, secretion, enzyme production, gene expression, etc.) as a result of a cadmium (Cd) ion stimulus. [GOC:ai]
XLOC_055394	474.578	338.925	201.669	176.834	165.883	105.995	192.262	211.009	301.345	496.672	155.901	149.579	LOC_Os08g45210	GO:0016021	integral component of membrane	The component of a membrane consisting of the gene products and protein complexes having at least some part of their peptide sequence embedded in the hydrophobic region of the membrane. [GOC:dos, GOC:go_curators]
XLOC_056206	415.572	387.741	310.26	319.941	95.9011	138.609	181.17	185.503	713.127	277.41	274.952	374.599	LOC_Os08g16660	GO:0048046	apoplast	The cell membranes and intracellular regions in a plant are connected through plasmodesmata, and plants may be described as having two major compartments: the living symplast and the non-living apoplast. The apoplast is external to the plasma membrane and includes cell walls, intercellular spaces and the lumen of dead structures such as xylem vessels. Water and solutes pass freely through it. [GO…
XLOC_056225	336.335	422.61	324.58	317.663	139.964	207.913	140.499	141.446	329.596	457.908	194.167	185.999	LOC_Os08g16914
XLOC_056540	48.8908	18.1318	5.96654	12.3054	1.29596	2.03837	0	0	11.1292	50.2729	1.41728	3.90207	LOC_Os08g24210	GO:0016747	transferase activity, transferring acyl groups other than amino-acyl groups	Catalysis of the transfer of an acyl group, other than amino-acyl, from one compound (donor) to another (acceptor). [GOC:jl]
XLOC_056618	361.624	378.675	224.342	225.6	84.2374	69.3045	164.532	139.127	216.592	379.167	206.923	301.76	LOC_Os08g25864
XLOC_056891	150.044	131.107	115.751	103.913	28.5111	10.1918	31.4274	25.5066	136.975	115.688	32.5974	28.6152	LOC_Os08g31690
XLOC_057118	199.778	160.396	64.4386	58.7926	7.77576	6.1151	29.5788	16.2315	73.6241	103.574	14.1728	6.50345	LOC_Os08g36220
XLOC_057349	329.592	336.832	272.074	314.928	178.843	173.261	175.624	150.721	179.78	332.528	151.649	166.488	LOC_Os08g40850	GO:0055085	transmembrane transport	The process in which a solute is transported across a lipid bilayer, from one side of a membrane to the other [GOC:dph, GOC:jid]
XLOC_057481	345.608	384.951	278.041	359.136	86.8293	59.1126	208.9	199.415	481.981	393.098	222.513	279.649	LOC_Os08g43320	GO:0016485	protein processing	Any protein maturation process achieved by the cleavage of a peptide bond or bonds within a protein. Protein maturation is the process leading to the attainment of the full functional capacity of a protein. [GOC:curators, GOC:jl, GOC:jsg]
XLOC_057798	95.2528	48.8163	81.145	51.9563	27.2152	32.6139	29.5788	32.463	17.978	90.249	15.5901	15.6083
XLOC_057829	78.3939	62.0664	50.1189	29.6242	11.6636	4.07673	1.84867	2.31878	35.956	38.159	24.0937	16.909
XLOC_057949	1390.86	1705.08	1173.02	970.762	272.152	503.477	674.765	665.491	877.497	1660.22	575.415	425.326	LOC_Os09g03370	GO:0030915	Smc5-Smc6 complex	A conserved complex that contains a heterodimer of SMC proteins (Smc5p and Smc6p, or homologs thereof) and several other proteins, and is involved in DNA repair and maintaining cell cycle arrest following DNA damage. In S. cerevisiae, this is an octameric complex called Mms21-Smc5-Smc6 complex, with at least five of its subunits conserved in fission yeast and humans. [GOC:rb, PMID:14701739]
XLOC_058262	177.019	172.949	75.1784	84.7708	28.5111	22.422	57.3088	67.2447	211.455	110.237	83.6194	67.6359	LOC_Os09g10750	GO:0019684	photosynthesis, light reaction	The light reactions of photosynthesis, which take place in photosystems II and I. Light energy is harvested and used to power the transfer of electrons among a series of electron donors and acceptors. The final electron acceptor is NADP+, which is reduced to NADPH. NADPH generated from light reactions is used in sugar synthesis in dark reactions. Light reactions also generate a proton motive forc…
XLOC_058323	371.739	479.097	276.847	276.189	167.179	152.877	147.894	148.402	220.016	476.079	131.807	179.495	LOC_Os09g11890
XLOC_058566	1922.76	1291.54	1016.7	1051.89	640.204	766.426	685.857	697.954	928.007	1322.24	809.266	861.057	LOC_Os09g16920	GO:0055114	oxidation-reduction process	A metabolic process that results in the removal or addition of one or more electrons to or from a substance, with or without the concomitant removal or addition of a proton or protons. [GOC:dhl, GOC:ecd, GOC:jh2, GOC:jid, GOC:mlg, GOC:rph]
XLOC_058756	77.551	57.1848	39.3792	41.0181	5.18384	0	9.24336	6.95635	92.4582	30.2849	18.4246	11.7062	LOC_Os09g21260	GO:0055114	oxidation-reduction process	A metabolic process that results in the removal or addition of one or more electrons to or from a substance, with or without the concomitant removal or addition of a proton or protons. [GOC:dhl, GOC:ecd, GOC:jh2, GOC:jid, GOC:mlg, GOC:rph]
XLOC_058797	1341.97	1471.46	1019.09	874.142	644.092	654.316	687.706	718.823	920.302	1324.66	680.293	702.373	LOC_Os09g22280	GO:0016021	integral component of membrane	The component of a membrane consisting of the gene products and protein complexes having at least some part of their peptide sequence embedded in the hydrophobic region of the membrane. [GOC:dos, GOC:go_curators]
XLOC_058900	975.288	596.954	647.966	682.268	237.161	256.834	427.043	445.206	791.031	1298.01	534.314	361.592	LOC_Os09g24924	GO:1904659	glucose transmembrane transport	The directed movement of glucose across a membrane. [GO_REF:0000069, GOC:TermGenie, PMID:9090050]
XLOC_059008	998.89	604.625	521.476	423.854	274.744	258.873	327.215	340.861	487.118	641.434	187.081	275.746	LOC_Os09g26900	GO:0035434	copper ion transmembrane transport	The directed movement of copper cation across a membrane. [GOC:vw]
XLOC_059056	115.484	102.514	27.4461	36.0048	11.6636	10.1918	27.7301	20.869	51.3657	79.3464	17.0073	18.2097
XLOC_059171	1039.35	811.048	637.227	667.684	467.842	426.019	482.503	493.901	729.393	732.895	460.615	394.109	LOC_Os09g29970
XLOC_059182	1204.57	1044.67	1017.89	890.093	448.402	442.326	500.99	510.132	862.943	926.112	330.226	461.745	LOC_Os09g30150	GO:0035556	intracellular signal transduction	The process in which a signal is passed on to downstream components within the cell, which become activated themselves to further propagate the signal and finally trigger a change in the function or state of the cell. [GOC:bf, GOC:jl, GOC:signaling, ISBN:3527303782]
XLOC_059278	423.159	360.543	143.197	273.91	86.8293	73.3812	112.769	122.896	303.057	311.935	148.814	87.1463	LOC_Os09g32870
XLOC_059280	954.214	1138.12	872.308	782.079	252.712	301.678	367.886	405.787	645.495	917.633	342.981	308.264	LOC_Os09g32930	GO:0051026	chiasma assembly	The cell cycle process in which a connection between chromatids assembles, indicating where an exchange of homologous segments has taken place by the crossing-over of non-sister chromatids. [http://www.onelook.com]
XLOC_059305	379.325	456.084	355.606	325.41	194.394	187.53	173.775	185.503	300.489	452.456	189.915	208.111	LOC_Os09g33740	GO:0008152	metabolic process	The chemical reactions and pathways, including anabolism and catabolism, by which living organisms transform chemical substances. Metabolic processes typically transform small molecules, but also include macromolecular processes such as DNA repair and replication, and protein synthesis and degradation. [GOC:go_curators, ISBN:0198547684]
XLOC_059362	499.867	571.848	287.587	244.286	134.78	140.647	181.17	204.053	243.987	573.596	151.649	139.174	LOC_Os09g35830	GO:0035614	snRNA stem-loop binding	Interacting selectively and non-covalently with a stem-loop in a small nuclear RNA (snRNA). An RNA stem-loop is a secondary RNA structure consisting of a double-stranded RNA (dsRNA) stem and a terminal loop. [GOC:sart, PMID:16568238, PMID:20455544]
XLOC_059412	134.028	101.817	153.937	162.705	46.6546	20.3837	35.1248	34.7817	147.248	76.318	34.0147	27.3145	LOC_Os09g36740	GO:0051726	regulation of cell cycle	Any process that modulates the rate or extent of progression through the cell cycle. [GOC:ai, GOC:dph, GOC:tb]
XLOC_059425	417.258	492.347	347.253	349.566	124.412	158.993	197.808	185.503	245.699	367.659	111.965	152.181	LOC_Os09g37040
XLOC_059767	493.123	578.822	582.334	463.049	173.659	236.451	247.722	262.023	392.947	592.373	232.434	210.712	LOC_Os09g04810
XLOC_059989	466.992	344.504	187.349	214.661	209.946	246.642	190.413	176.228	219.16	419.143	119.051	127.468	LOC_Os09g10201
XLOC_060230	1127.86	1385.69	1188.53	1126.63	282.519	279.256	484.352	479.988	640.359	1392.5	248.024	301.76	LOC_Os09g14610	GO:0006396	RNA processing	Any process involved in the conversion of one or more primary RNA transcripts into one or more mature RNA molecules. [GOC:mah]
XLOC_060291	482.165	433.07	301.907	276.644	171.067	154.916	197.808	217.966	207.175	390.07	93.5403	117.062	LOC_Os09g15835
XLOC_060643	1637	1407.3	1434.36	1414.67	484.689	540.167	933.579	973.889	1860.29	1142.35	1156.5	1374.83	LOC_Os09g23730	GO:0008283	cell proliferation	The multiplication or reproduction of cells, resulting in the expansion of a cell population. [GOC:mah, GOC:mb]
XLOC_060705	848.846	820.811	584.721	581.09	270.856	391.366	358.642	368.687	565.022	784.379	270.7	317.369	LOC_Os09g24820
XLOC_060706	120.541	132.501	48.9256	48.3102	18.1434	22.422	7.39469	4.63757	29.9633	113.871	4.25183	7.80415	LOC_Os09g24870
XLOC_060743	151.73	97.6326	70.4052	61.5272	10.3677	10.1918	12.9407	6.95635	50.5096	81.1635	2.83456	22.1117	LOC_Os09g25784	GO:0022857	transmembrane transporter activity	Enables the transfer of a substance from one side of a membrane to the other. [GOC:mtg_transport, ISBN:0815340729]
XLOC_060791	150.887	145.054	220.762	176.834	24.6232	22.422	12.9407	16.2315	89.0338	158.087	12.7555	13.0069	LOC_Os09g26760
XLOC_060949	1380.74	708.534	416.465	450.288	142.556	169.184	390.07	419.7	545.332	680.199	262.196	564.5	LOC_Os09g30160	GO:0046872	metal ion binding	Interacting selectively and non-covalently with any metal ion. [GOC:ai]
XLOC_061091	77.551	95.5405	62.052	82.0362	34.9909	22.422	25.8814	23.1878	69.3437	113.266	32.5974	46.8249	LOC_Os09g33992	GO:0016021	integral component of membrane	The component of a membrane consisting of the gene products and protein complexes having at least some part of their peptide sequence embedded in the hydrophobic region of the membrane. [GOC:dos, GOC:go_curators]
XLOC_061132	296.717	265.7	167.063	142.196	54.4303	50.9592	66.5522	69.5635	155.809	232.588	65.1948	32.5173	LOC_Os09g35720
XLOC_061143	1159.05	1083.72	820.996	726.932	485.985	462.709	517.628	507.814	753.363	1147.19	361.406	615.227	LOC_Os09g35960
XLOC_061200	676.885	424.004	371.119	346.831	167.179	163.069	229.235	238.835	497.391	270.747	174.325	174.293	LOC_Os09g37060	GO:0008601	protein phosphatase type 2A regulator activity	Modulation of the activity of the enzyme protein phosphatase type 2A. [GOC:ai]
XLOC_061292	124.756	201.542	241.048	145.386	55.7263	73.3812	48.0655	48.6944	111.292	152.03	42.5183	29.9159	LOC_Os09g38700	GO:0016772	transferase activity, transferring phosphorus-containing groups	Catalysis of the transfer of a phosphorus-containing group from one compound (donor) to another (acceptor). [GOC:jl, ISBN:0198506732]
XLOC_023971	768.766	823.601	424.818	248.387	59.6142	87.6498	164.532	164.634	225.153	671.719	170.073	163.887
XLOC_039573	668.456	673.665	526.249	470.797	283.815	234.412	282.847	262.023	451.162	647.491	277.786	342.082	LOC_Os05g32210	GO:0008152	metabolic process	The chemical reactions and pathways, including anabolism and catabolism, by which living organisms transform chemical substances. Metabolic processes typically transform small molecules, but also include macromolecular processes such as DNA repair and replication, and protein synthesis and degradation. [GOC:go_curators, ISBN:0198547684]
XLOC_057292	388.598	218.976	95.4647	75.6556	51.8384	26.4988	14.7894	18.5503	200.326	101.757	59.5257	80.6428
XLOC_010407	277.329	356.359	242.242	196.431	104.973	30.5755	109.072	125.214	249.98	275.593	69.4466	87.1463	LOC_Os10g32400	GO:0019898	extrinsic component of membrane	The component of a membrane consisting of gene products and protein complexes that are loosely bound to one of its surfaces, but not integrated into the hydrophobic region. [GOC:dos, GOC:jl, GOC:mah]
XLOC_051257	829.458	829.877	607.394	576.532	395.268	483.093	358.642	359.411	573.583	798.916	389.751	444.836	LOC_Os07g12570	GO:0006470	protein dephosphorylation	The process of removing one or more phosphoric residues from a protein. [GOC:hb]
XLOC_052720	3479.68	5302.15	4380.63	3833.83	1675.68	2711.03	2020.6	1982.56	3200.94	4966.12	1595.85	1190.13	LOC_Os07g45074
XLOC_034655	1439.75	1276.2	1152.74	1158.53	624.653	544.244	774.594	767.517	1304.69	1614.19	833.359	783.016	LOC_Os04g52410	GO:0046983	protein dimerization activity	The formation of a protein dimer, a macromolecular structure consists of two noncovalently associated identical or nonidentical subunits. [ISBN:0198506732]
XLOC_037111	390.284	465.847	292.361	272.543	137.372	120.264	123.861	90.4325	173.787	425.2	131.807	123.566
XLOC_034655	1439.75	1276.2	1152.74	1158.53	624.653	544.244	774.594	767.517	1304.69	1614.19	833.359	783.016	LOC_Os04g52400	GO:0055114	oxidation-reduction process	A metabolic process that results in the removal or addition of one or more electrons to or from a substance, with or without the concomitant removal or addition of a proton or protons. [GOC:dhl, GOC:ecd, GOC:jh2, GOC:jid, GOC:mlg, GOC:rph]
XLOC_029884	1582.21	2253.92	1479.7	1228.72	589.662	619.663	828.205	811.574	1025.6	2032.72	1101.22	1019.74	LOC_Os03g18270
XLOC_037111	390.284	465.847	292.361	272.543	137.372	120.264	123.861	90.4325	173.787	425.2	131.807	123.566	LOC_Os04g45700	GO:0031225	anchored component of membrane	The component of a membrane consisting of the gene products that are tethered to the membrane only by a covalently attached anchor, such as a lipid group that is embedded in the membrane. Gene products with peptide sequences that are embedded in the membrane are excluded from this grouping. [GOC:dos, GOC:mah]
XLOC_052720	3479.68	5302.15	4380.63	3833.83	1675.68	2711.03	2020.6	1982.56	3200.94	4966.12	1595.85	1190.13
XLOC_051257	829.458	829.877	607.394	576.532	395.268	483.093	358.642	359.411	573.583	798.916	389.751	444.836	LOC_Os07g12540	GO:0006470	protein dephosphorylation	The process of removing one or more phosphoric residues from a protein. [GOC:hb]
XLOC_052456	201.464	205.726	73.9851	109.837	28.5111	30.5755	48.0655	51.0132	56.5022	219.868	42.5183	52.0276
XLOC_044376	472.049	439.347	414.078	347.742	147.739	165.108	203.354	217.966	249.124	392.492	144.562	157.384	LOC_Os06g27680
XLOC_030620	1782.83	1682.07	931.974	883.257	593.55	566.666	643.338	653.897	804.729	1786.81	826.273	763.506	LOC_Os03g36490
XLOC_030620	1782.83	1682.07	931.974	883.257	593.55	566.666	643.338	653.897	804.729	1786.81	826.273	763.506
XLOC_050008	3163.57	1996.59	2541.75	2609.21	1211.72	1235.25	1586.16	1569.82	2623.93	1763.19	996.346	1650.58	LOC_Os07g36140	GO:0046982	protein heterodimerization activity	Interacting selectively and non-covalently with a nonidentical protein to form a heterodimer. [GOC:ai]
XLOC_023971	768.766	823.601	424.818	248.387	59.6142	87.6498	164.532	164.634	225.153	671.719	170.073	163.887
XLOC_052875	671.827	1057.92	742.238	533.691	127.004	273.141	293.939	287.529	392.091	857.063	187.081	182.097	LOC_Os07g48270	GO:0046872	metal ion binding	Interacting selectively and non-covalently with any metal ion. [GOC:ai]
XLOC_030620	1782.83	1682.07	931.974	883.257	593.55	566.666	643.338	653.897	804.729	1786.81	826.273	763.506	LOC_Os03g36419
XLOC_013555	1881.45	1908.02	991.639	872.319	501.537	476.978	778.291	790.705	1108.64	1695.35	799.345	720.583
XLOC_051257	829.458	829.877	607.394	576.532	395.268	483.093	358.642	359.411	573.583	798.916	389.751	444.836
XLOC_052720	3479.68	5302.15	4380.63	3833.83	1675.68	2711.03	2020.6	1982.56	3200.94	4966.12	1595.85	1190.13	LOC_Os07g45064	GO:0016773	phosphotransferase activity, alcohol group as acceptor	Catalysis of the transfer of a phosphorus-containing group from one compound (donor) to an alcohol group (acceptor). [GOC:jl]
XLOC_026465	1746.58	1901.74	1021.47	915.16	522.272	474.939	451.076	459.119	622.381	1751.07	396.838	577.507	LOC_Os03g06510	GO:0003779	actin binding	Interacting selectively and non-covalently with monomeric or multimeric forms of actin, including actin filaments. [GOC:clt]
XLOC_012357	282.387	345.898	162.29	173.643	66.094	40.7673	49.9141	55.6508	99.307	268.324	80.7848	63.7339
XLOC_009812	195.563	235.713	214.795	139.006	58.3182	67.2661	103.526	115.939	223.441	297.398	127.555	107.957
XLOC_029884	1582.21	2253.92	1479.7	1228.72	589.662	619.663	828.205	811.574	1025.6	2032.72	1101.22	1019.74	LOC_Os03g18264
XLOC_000377	122.227	99.0274	87.1115	99.355	15.5515	8.15347	12.9407	9.27513	80.4729	58.147	9.92094	7.80415	LOC_Os01g08790	GO:0046982	protein heterodimerization activity	Interacting selectively and non-covalently with a nonidentical protein to form a heterodimer. [GOC:ai]
XLOC_012357	282.387	345.898	162.29	173.643	66.094	40.7673	49.9141	55.6508	99.307	268.324	80.7848	63.7339
XLOC_006767	355.723	390.53	251.788	177.289	92.0132	65.2277	79.4929	69.5635	185.773	349.488	83.6194	53.3283	LOC_Os01g74360	GO:0000502	proteasome complex	A large multisubunit complex which catalyzes protein degradation, found in eukaryotes, archaea and some bacteria. In eukaryotes, this complex consists of the barrel shaped proteasome core complex and one or two associated proteins or complexes that act in regulating entry into or exit from the core. [GOC:rb, http://en.wikipedia.org/wiki/Proteasome]
XLOC_025291	196.406	139.475	107.398	101.634	45.3586	20.3837	24.0327	30.1442	53.0779	118.717	21.2592	54.629	LOC_Os02g50060	GO:0005509	calcium ion binding	Interacting selectively and non-covalently with calcium ions (Ca2+). [GOC:ai]
XLOC_057292	388.598	218.976	95.4647	75.6556	51.8384	26.4988	14.7894	18.5503	200.326	101.757	59.5257	80.6428	LOC_Os08g39810
XLOC_000377	122.227	99.0274	87.1115	99.355	15.5515	8.15347	12.9407	9.27513	80.4729	58.147	9.92094	7.80415	LOC_Os01g08800	GO:0055114	oxidation-reduction process	A metabolic process that results in the removal or addition of one or more electrons to or from a substance, with or without the concomitant removal or addition of a proton or protons. [GOC:dhl, GOC:ecd, GOC:jh2, GOC:jid, GOC:mlg, GOC:rph]
XLOC_052875	671.827	1057.92	742.238	533.691	127.004	273.141	293.939	287.529	392.091	857.063	187.081	182.097	LOC_Os07g48260	GO:0043565	sequence-specific DNA binding	Interacting selectively and non-covalently with DNA of a specific nucleotide composition, e.g. GC-rich DNA binding, or with a specific sequence motif or type of DNA e.g. promotor binding or rDNA binding. [GOC:jl]
XLOC_050008	3163.57	1996.59	2541.75	2609.21	1211.72	1235.25	1586.16	1569.82	2623.93	1763.19	996.346	1650.58	LOC_Os07g36130	GO:0046982	protein heterodimerization activity	Interacting selectively and non-covalently with a nonidentical protein to form a heterodimer. [GOC:ai]
XLOC_010407	277.329	356.359	242.242	196.431	104.973	30.5755	109.072	125.214	249.98	275.593	69.4466	87.1463
XLOC_056709	200.621	181.318	51.3123	53.7793	0	2.03837	1.84867	4.63757	71.0559	161.116	5.66911	1.30069
XLOC_006767	355.723	390.53	251.788	177.289	92.0132	65.2277	79.4929	69.5635	185.773	349.488	83.6194	53.3283	LOC_Os01g74340	GO:0005802	trans-Golgi network	The network of interconnected tubular and cisternal structures located within the Golgi apparatus on the side distal to the endoplasmic reticulum, from which secretory vesicles emerge. The trans-Golgi network is important in the later stages of protein secretion where it is thought to play a key role in the sorting and targeting of secreted proteins to the correct destination. [GOC:vw, ISBN:08153…
XLOC_051257	829.458	829.877	607.394	576.532	395.268	483.093	358.642	359.411	573.583	798.916	389.751	444.836	LOC_Os07g12560
XLOC_030620	1782.83	1682.07	931.974	883.257	593.55	566.666	643.338	653.897	804.729	1786.81	826.273	763.506	LOC_Os03g36439
XLOC_009812	195.563	235.713	214.795	139.006	58.3182	67.2661	103.526	115.939	223.441	297.398	127.555	107.957	LOC_Os10g19331
XLOC_029884	1582.21	2253.92	1479.7	1228.72	589.662	619.663	828.205	811.574	1025.6	2032.72	1101.22	1019.74
XLOC_026465	1746.58	1901.74	1021.47	915.16	522.272	474.939	451.076	459.119	622.381	1751.07	396.838	577.507	LOC_Os03g06490
XLOC_007884	209.05	266.398	152.743	138.094	49.2465	44.8441	36.9734	44.0569	104.444	194.429	34.0147	65.0345
XLOC_044376	472.049	439.347	414.078	347.742	147.739	165.108	203.354	217.966	249.124	392.492	144.562	157.384	LOC_Os06g27650	GO:0008150	biological_process	Any process specifically pertinent to the functioning of integrated living units: cells, tissues, organs, and organisms. A process is a collection of molecular events with a defined beginning and end. [GOC:go_curators, GOC:isa_complete]
XLOC_004075	648.225	489.558	332.933	371.898	159.403	163.069	234.781	227.241	428.903	503.335	199.836	267.942	LOC_Os01g13660	GO:0016021	integral component of membrane	The component of a membrane consisting of the gene products and protein complexes having at least some part of their peptide sequence embedded in the hydrophobic region of the membrane. [GOC:dos, GOC:go_curators]
XLOC_039573	668.456	673.665	526.249	470.797	283.815	234.412	282.847	262.023	451.162	647.491	277.786	342.082
XLOC_052456	201.464	205.726	73.9851	109.837	28.5111	30.5755	48.0655	51.0132	56.5022	219.868	42.5183	52.0276	LOC_Os07g39120
XLOC_012357	282.387	345.898	162.29	173.643	66.094	40.7673	49.9141	55.6508	99.307	268.324	80.7848	63.7339
XLOC_056709	200.621	181.318	51.3123	53.7793	0	2.03837	1.84867	4.63757	71.0559	161.116	5.66911	1.30069	LOC_Os08g27810	GO:0030247	polysaccharide binding	Interacting selectively and non-covalently with any polysaccharide, a polymer of many (typically more than 10) monosaccharide residues linked glycosidically. [CHEBI:18154, GOC:mah]
XLOC_004075	648.225	489.558	332.933	371.898	159.403	163.069	234.781	227.241	428.903	503.335	199.836	267.942
XLOC_049124	377.64	571.151	235.082	180.48	18.1434	48.9208	48.0655	48.6944	297.065	350.093	73.6984	41.6221
XLOC_049124	377.64	571.151	235.082	180.48	18.1434	48.9208	48.0655	48.6944	297.065	350.093	73.6984	41.6221	LOC_Os07g17250	GO:0043531	ADP binding	Interacting selectively and non-covalently with ADP, adenosine 5'-diphosphate. [GOC:jl]
XLOC_023971	768.766	823.601	424.818	248.387	59.6142	87.6498	164.532	164.634	225.153	671.719	170.073	163.887
XLOC_056709	200.621	181.318	51.3123	53.7793	0	2.03837	1.84867	4.63757	71.0559	161.116	5.66911	1.30069	LOC_Os08g27780	GO:0016772	transferase activity, transferring phosphorus-containing groups	Catalysis of the transfer of a phosphorus-containing group from one compound (donor) to another (acceptor). [GOC:jl, ISBN:0198506732]
XLOC_013555	1881.45	1908.02	991.639	872.319	501.537	476.978	778.291	790.705	1108.64	1695.35	799.345	720.583	LOC_Os11g06010	GO:0046983	protein dimerization activity	The formation of a protein dimer, a macromolecular structure consists of two noncovalently associated identical or nonidentical subunits. [ISBN:0198506732]
XLOC_009812	195.563	235.713	214.795	139.006	58.3182	67.2661	103.526	115.939	223.441	297.398	127.555	107.957
XLOC_007884	209.05	266.398	152.743	138.094	49.2465	44.8441	36.9734	44.0569	104.444	194.429	34.0147	65.0345	LOC_Os10g17630
XLOC_025291	196.406	139.475	107.398	101.634	45.3586	20.3837	24.0327	30.1442	53.0779	118.717	21.2592	54.629	LOC_Os02g50050
XLOC_000057	101.153	85.7772	5.96654	13.6727	6.4798	2.03837	11.092	13.9127	2.56828	63.5983	8.50367	3.90207	LOC_Os01g02000	GO:0016036 OsPHOL1.1	cellular response to phosphate starvation	Any process that results in a change in state or activity of a cell (in terms of movement, secretion, enzyme production, gene expression, etc.) as a result of deprivation of phosphate. [GOC:jl]
XLOC_000101	545.386	357.754	199.282	264.339	147.739	216.067	369.734	389.556	374.969	411.875	206.923	195.104	LOC_Os01g03090	GO:0016279	protein-lysine N-methyltransferase activity	Catalysis of the transfer of a methyl group from S-adenosyl-L-methionine to the epsilon-amino group of a lysine residue in a protein substrate. [PMID:12054878]
XLOC_000106	17.7019	6.97376	5.96654	3.64606	0	0	0	0	0	3.02849	0	0	LOC_Os01g03210	GO:0046872	metal ion binding	Interacting selectively and non-covalently with any metal ion. [GOC:ai]
XLOC_000107	24.4454	36.9609	28.6394	20.9648	11.6636	6.1151	12.9407	4.63757	7.70485	1.2114	0	0
XLOC_000129	596.805	329.859	182.576	198.254	295.479	338.369	231.084	241.153	82.1851	127.197	131.807	113.16	LOC_Os01g03690
XLOC_000146	518.411	270.582	94.2713	140.373	115.34	110.072	210.749	217.966	121.565	316.78	265.031	212.013	LOC_Os01g04100
XLOC_000157	83.4516	39.053	15.513	24.6109	9.07172	6.1151	20.3354	20.869	11.1292	28.4678	77.9503	36.4193
XLOC_000226	9.2724	7.67113	0	0	0	0	0	0	0	0	0	0	LOC_Os01g05520	GO:0016021	integral component of membrane	The component of a membrane consisting of the gene products and protein complexes having at least some part of their peptide sequence embedded in the hydrophobic region of the membrane. [GOC:dos, GOC:go_curators]
XLOC_000266	126.442	58.5796	14.3197	6.83635	20.7354	8.15347	22.1841	25.5066	2.56828	30.8906	0	3.90207	LOC_Os01g06310
XLOC_000435	11.8012	5.57901	7.15985	2.27878	2.59192	2.03837	0	0	1.71219	16.9595	0	0	LOC_Os01g09990	GO:0046983	protein dimerization activity	The formation of a protein dimer, a macromolecular structure consists of two noncovalently associated identical or nonidentical subunits. [ISBN:0198506732]
XLOC_000443	14.3301	9.76326	0	0	0	0	0	0	0	6.66268	0	0
XLOC_000671	77.551	96.9352	16.7063	17.3188	6.4798	6.1151	1.84867	0	3.42438	8.47977	0	0
XLOC_000768	171.118	160.396	102.625	72.9211	64.798	55.0359	136.802	136.808	124.134	143.55	136.059	93.6498	LOC_Os01g17240	GO:0055085	transmembrane transport	The process in which a solute is transported across a lipid bilayer, from one side of a membrane to the other [GOC:dph, GOC:jid]
XLOC_000840	11.8012	26.5003	0	1.82303	1.29596	2.03837	0	0	0	10.9026	0	0	LOC_Os01g19330	GO:0003682	chromatin binding	Interacting selectively and non-covalently with chromatin, the network of fibers of DNA, protein, and sometimes RNA, that make up the chromosomes of the eukaryotic nucleus during interphase. [GOC:jl, ISBN:0198506732, PMID:20404130]
XLOC_001046	123.07	99.0274	39.3792	30.9915	206.058	289.448	164.532	153.04	49.6535	104.786	331.643	71.538	LOC_Os01g24030	GO:0008152	metabolic process	The chemical reactions and pathways, including anabolism and catabolism, by which living organisms transform chemical substances. Metabolic processes typically transform small molecules, but also include macromolecular processes such as DNA repair and replication, and protein synthesis and degradation. [GOC:go_curators, ISBN:0198547684]
XLOC_001438	24.4454	8.36851	4.77323	5.46908	1.29596	0	7.39469	9.27513	0.856095	4.84558	4.25183	1.30069
XLOC_001828	18.5448	82.9877	0	0.911514	0	2.03837	0	0	0	10.2969	0	0	LOC_Os01g41420	GO:0016021	integral component of membrane	The component of a membrane consisting of the gene products and protein complexes having at least some part of their peptide sequence embedded in the hydrophobic region of the membrane. [GOC:dos, GOC:go_curators]
XLOC_001870	177.019	164.581	100.238	113.939	55.7263	44.8441	210.749	187.821	72.768	319.203	182.829	201.607	LOC_Os01g42234	GO:0055085	transmembrane transport	The process in which a solute is transported across a lipid bilayer, from one side of a membrane to the other [GOC:dph, GOC:jid]
XLOC_002121	53.9485	37.6583	13.1264	8.20362	16.8475	44.8441	40.6708	32.463	26.5389	17.5652	21.2592	15.6083
XLOC_002210	5.05767	18.1318	1.19331	5.46908	0	0	0	0	0.856095	18.1709	0	0	LOC_Os01g49390	GO:0016740	transferase activity	Catalysis of the transfer of a group, e.g. a methyl group, glycosyl group, acyl group, phosphorus-containing, or other groups, from one compound (generally regarded as the donor) to another compound (generally regarded as the acceptor). Transferase is the systematic name for any enzyme of EC class 2. [ISBN:0198506732]
XLOC_002327	115.484	81.593	26.2528	27.8012	73.8697	85.6114	85.0389	64.9259	10.2731	119.928	19.8419	2.60138	LOC_Os01g51670	GO:0016021	integral component of membrane	The component of a membrane consisting of the gene products and protein complexes having at least some part of their peptide sequence embedded in the hydrophobic region of the membrane. [GOC:dos, GOC:go_curators]
XLOC_002371	33.7178	29.9872	10.7398	11.3939	1.29596	4.07673	3.69734	2.31878	7.70485	15.1425	1.41728	2.60138	LOC_Os01g52480
XLOC_002378	275.643	136.686	70.4052	81.5805	209.946	207.913	256.965	248.11	100.163	319.809	103.461	110.559	LOC_Os01g52594
XLOC_002404	557.187	330.556	87.1115	62.8944	42.7667	48.9208	292.09	296.804	208.031	253.182	376.996	85.8456	LOC_Os01g53220	GO:0043565	sequence-specific DNA binding	Interacting selectively and non-covalently with DNA of a specific nucleotide composition, e.g. GC-rich DNA binding, or with a specific sequence motif or type of DNA e.g. promotor binding or rDNA binding. [GOC:jl]
XLOC_002405	17.7019	11.158	16.7063	21.4206	0	2.03837	24.0327	13.9127	118.997	16.9595	12.7555	10.4055	LOC_Os01g53240
XLOC_002559	62.378	74.6192	16.7063	15.04	16.8475	20.3837	20.3354	20.869	28.2511	21.8051	62.3602	29.9159	LOC_Os01g56560	GO:0042631	cellular response to water deprivation	Any process that results in a change in state or activity of a cell (in terms of movement, secretion, enzyme production, gene expression, etc.) as a result of deprivation of water. [GOC:go_curators]
XLOC_003060	334.649	271.977	101.431	75.1999	81.6455	73.3812	155.288	136.808	131.839	140.522	219.678	159.985	LOC_Os01g66100	GO:0016706	oxidoreductase activity, acting on paired donors, with incorporation or reduction of molecular oxygen, 2-oxoglutarate as one donor, and incorporation of one atom each of oxygen into both donors	Catalysis of the reaction: A + 2-oxoglutarate + O2 = B + succinate + CO2. This is an oxidation-reduction (redox) reaction in which hydrogen or electrons are transferred from 2-oxoglutarate and one other donor, and one atom of oxygen is incorporated into each donor. [GOC:mah]
XLOC_003132	0.842945	16.737	0	0	0	0	0	0	0	1.81709	0	0
XLOC_003235	9.2724	35.5662	19.0929	11.3939	0	2.03837	0	0	2.56828	18.7766	1.41728	0	LOC_Os01g70490	GO:0071805	potassium ion transmembrane transport	A process in which a potassium ion is transported from one side of a membrane to the other. [GOC:mah]
XLOC_003493	327.906	229.437	139.617	140.373	128.3	130.455	207.051	206.372	132.695	202.303	90.7058	75.4401	LOC_Os01g02060
XLOC_003912	39.6184	18.1318	8.35316	7.29211	6.4798	4.07673	3.69734	4.63757	8.56095	7.87407	19.8419	7.80415	LOC_Os01g10195
XLOC_003920	32.0319	39.053	3.57992	2.73454	3.88788	8.15347	25.8814	27.8254	0	25.4393	2.83456	16.909	LOC_Os01g10370	GO:0006355	regulation of transcription, DNA-templated	Any process that modulates the frequency, rate or extent of cellular DNA-templated transcription. [GOC:go_curators, GOC:txnOH]
XLOC_003936	474.578	296.385	206.442	189.595	187.914	222.182	299.485	322.311	266.245	269.536	375.579	435.731	LOC_Os01g10680
XLOC_003951	61.535	50.9084	20.2862	12.7612	12.9596	71.3428	44.3681	30.1442	17.1219	41.1875	22.6764	11.7062	LOC_Os01g10960
XLOC_004067	22.7595	6.27638	13.1264	4.55757	2.59192	0	5.54602	2.31878	7.70485	12.114	0	6.50345
XLOC_004079	170.275	165.975	81.145	89.3283	47.9505	57.0743	175.624	190.14	74.4802	105.391	124.72	111.859	LOC_Os01g13740	GO:0003677	DNA binding	Any molecular function by which a gene product interacts selectively and non-covalently with DNA (deoxyribonucleic acid). [GOC:dph, GOC:jl, GOC:tb, GOC:vw]
XLOC_004823	236.025	164.581	142.004	144.475	99.7889	103.957	177.473	185.503	211.455	126.591	38.2665	70.2373	LOC_Os01g31940	GO:0016021	integral component of membrane	The component of a membrane consisting of the gene products and protein complexes having at least some part of their peptide sequence embedded in the hydrophobic region of the membrane. [GOC:dos, GOC:go_curators]
XLOC_004891	18.5448	9.06588	0	0.455757	2.59192	0	0	0	5.99266	4.23989	0	1.30069	LOC_Os01g33400
XLOC_005090	17.7019	16.737	0	3.64606	0	0	0	0	5.13657	12.114	5.66911	0	LOC_Os01g37750	GO:0009407	toxin catabolic process	The chemical reactions and pathways resulting in the breakdown of toxin, a poisonous compound (typically a protein) that is produced by cells or organisms and that can cause disease when introduced into the body or tissues of an organism. [GOC:go_curators]
XLOC_005313	29.5031	12.5528	15.513	10.0267	6.4798	2.03837	1.84867	2.31878	17.1219	9.08547	7.08639	11.7062
XLOC_005470	1606.65	991.668	477.323	525.943	535.232	534.052	894.757	918.238	624.949	786.802	816.352	668.555	LOC_Os01g46400
XLOC_005661	164.374	199.449	5.96654	36.0048	2.59192	12.2302	116.466	115.939	22.2585	110.843	96.3749	79.3421	LOC_Os01g50420	GO:0032147	activation of protein kinase activity	Any process that initiates the activity of an inactive protein kinase. [GOC:mah]
XLOC_005878	42.1473	22.316	4.77323	2.73454	0	2.03837	5.54602	6.95635	5.13657	32.102	1.41728	1.30069
XLOC_006134	535.27	251.753	66.8253	69.275	167.179	142.686	249.571	262.023	184.06	219.263	379.83	286.152	LOC_Os01g60730	GO:0046872	metal ion binding	Interacting selectively and non-covalently with any metal ion. [GOC:ai]
XLOC_006167	192.192	94.8431	83.5316	71.0981	82.9415	101.918	90.5849	99.7077	47.9413	109.631	36.8492	24.7131	LOC_Os01g61440
XLOC_006322	16.8589	11.158	0	5.46908	0	2.03837	0	0	0.856095	4.23989	1.41728	0	LOC_Os01g64570	GO:0016874	ligase activity	Catalysis of the joining of two substances, or two groups within a single molecule, with the concomitant hydrolysis of the diphosphate bond in ATP or a similar triphosphate. [EC:6, GOC:mah]
XLOC_006336	66.5927	46.0268	10.7398	3.1903	10.3677	40.7673	33.2761	25.5066	9.41704	52.6957	1.41728	6.50345	LOC_Os01g64910	GO:0016758	transferase activity, transferring hexosyl groups	Catalysis of the transfer of a hexosyl group from one compound (donor) to another (acceptor). [GOC:jl]
XLOC_006646	27.8172	3.48688	0	2.27878	1.29596	0	0	0	0	17.5652	0	0	LOC_Os01g71680	GO:0016798	hydrolase activity, acting on glycosyl bonds	Catalysis of the hydrolysis of any glycosyl bond. [GOC:jl]
XLOC_006690	252.041	186.897	25.0595	43.7527	119.228	173.261	170.078	164.634	38.5243	262.873	80.7848	16.909	LOC_Os01g72530	GO:0005509	calcium ion binding	Interacting selectively and non-covalently with calcium ions (Ca2+). [GOC:ai]
XLOC_006829	30.346	41.1452	15.513	9.57089	12.9596	4.07673	1.84867	2.31878	0	0	1.41728	0
XLOC_006854	13.4871	31.3819	10.7398	18.686	1.29596	14.2686	1.84867	2.31878	3.42438	15.1425	2.83456	7.80415
XLOC_006884	26.9743	9.76326	0	0.455757	0	0	0	0	0	9.69117	0	0
XLOC_006948	64.9068	29.9872	29.8327	20.9648	9.07172	8.15347	42.5195	34.7817	20.5463	64.204	15.5901	22.1117
XLOC_006980	11.8012	7.67113	0	0	0	0	0	0	0	0	0	0
XLOC_006984	12.6442	13.9475	0	0	0	0	0	0	0	1.81709	0	0
XLOC_007030	142.458	117.159	62.052	53.7793	38.8788	61.151	103.526	97.3889	80.4729	52.6957	154.483	66.3352
XLOC_007102	45.519	21.6186	9.54647	14.5842	11.6636	18.3453	18.4867	18.5503	19.6902	27.2564	5.66911	14.3076
XLOC_007366	37.9325	27.895	4.77323	3.64606	2.59192	2.03837	9.24336	9.27513	7.70485	23.0165	4.25183	6.50345	LOC_Os10g04280
XLOC_007367	196.406	184.107	122.911	124.422	66.094	42.8057	120.164	120.577	137.831	219.263	65.1948	28.6152	LOC_Os10g04290	GO:0043531	ADP binding	Interacting selectively and non-covalently with ADP, adenosine 5'-diphosphate. [GOC:jl]
XLOC_007404	118.855	57.1848	51.3123	76.1114	42.7667	10.1918	53.6115	53.332	25.6828	30.2849	24.0937	70.2373	LOC_Os10g05130
XLOC_007653	7.58651	23.0134	8.35316	7.29211	0	0	0	0	4.28047	13.3254	0	0
XLOC_008054	241.082	223.858	200.476	138.094	261.784	248.681	258.814	245.791	282.511	119.928	308.967	325.173	LOC_Os10g21460
XLOC_008313	8.42945	6.27638	0	0	0	0	0	0	5.13657	2.42279	0	0	LOC_Os10g28170
XLOC_008380	67.4356	49.5137	0	0.455757	0	0	0	0	0	21.8051	0	0
XLOC_008411	608.607	467.242	112.171	99.8108	211.242	273.141	297.636	273.616	143.824	318.597	335.895	322.571	LOC_Os10g30080	GO:0048868	pollen tube development	The process whose specific outcome is the progression of a pollen tube over time, from its initial formation to a mature structure. [GOC:isa_complete]
XLOC_008456	66.5927	23.7108	1.19331	2.73454	0	0	1.84867	2.31878	0	32.7077	0	0
XLOC_008747	47.2049	43.9347	21.4795	14.5842	9.07172	10.1918	33.2761	27.8254	18.8341	41.1875	12.7555	22.1117	LOC_Os10g37350
XLOC_008787	32.0319	23.0134	4.77323	0.455757	9.07172	0	20.3354	13.9127	0	27.2564	0	0
XLOC_008825	93.5669	63.4612	13.1264	39.1951	15.5515	24.4604	55.4602	55.6508	27.395	72.0781	55.2738	13.0069	LOC_Os10g38780	GO:0080167	response to karrikin	Any process that results in a change in state or activity of a cell or an organism (in terms of movement, secretion, enzyme production, gene expression, etc.) as a result of a karrikin stimulus. Karrikins are signaling molecules in smoke from burning vegetation that trigger seed germination for many angiosperms (flowering plants). [PMID:20351290]
XLOC_008931	17421.2	12161.5	8924.75	9097.36	8509.27	10558.7	15674.9	15811.8	12423.6	12035.2	6420.27	7325.49	LOC_Os10g40730	GO:0071555	cell wall organization	A process that results in the assembly, arrangement of constituent parts, or disassembly of the cell wall, the rigid or semi-rigid envelope lying outside the cell membrane of plant, fungal and most prokaryotic cells, maintaining their shape and protecting them from osmotic lysis. [GOC:mah]
XLOC_008949	85.9804	74.6192	27.4461	25.0666	18.1434	22.422	31.4274	34.7817	38.5243	37.5533	17.0073	29.9159	LOC_Os10g41170	GO:0055114	oxidation-reduction process	A metabolic process that results in the removal or addition of one or more electrons to or from a substance, with or without the concomitant removal or addition of a proton or protons. [GOC:dhl, GOC:ecd, GOC:jh2, GOC:jid, GOC:mlg, GOC:rph]
XLOC_010269	651.597	383.557	196.896	172.276	174.955	256.834	421.497	403.468	208.887	574.202	367.075	297.858	LOC_Os10g29470	GO:0055114	oxidation-reduction process	A metabolic process that results in the removal or addition of one or more electrons to or from a substance, with or without the concomitant removal or addition of a proton or protons. [GOC:dhl, GOC:ecd, GOC:jh2, GOC:jid, GOC:mlg, GOC:rph]
XLOC_010326	62.378	32.7767	8.35316	20.0533	9.07172	4.07673	20.3354	25.5066	44.5169	81.7692	5.66911	9.10484	LOC_Os10g30790	GO:0055085	transmembrane transport	The process in which a solute is transported across a lipid bilayer, from one side of a membrane to the other [GOC:dph, GOC:jid]
XLOC_010529	6.74356	4.88163	1.19331	1.36727	0	0	0	0	0	12.7197	8.50367	0	LOC_Os10g34920
XLOC_010785	20.2307	9.76326	1.19331	5.46908	2.59192	4.07673	1.84867	2.31878	3.42438	12.114	2.83456	5.20276	LOC_Os10g40584	GO:0003950	NAD+ ADP-ribosyltransferase activity	Catalysis of the reaction: NAD+ + (ADP-D-ribosyl)(n)-acceptor = nicotinamide + (ADP-D-ribosyl)(n+1)-acceptor. [EC:2.4.2.30]
XLOC_010794	87.6663	45.3294	36.9926	22.3321	10.3677	4.07673	25.8814	16.2315	18.8341	36.9476	17.0073	18.2097	LOC_Os10g40740	GO:0046983	protein dimerization activity	The formation of a protein dimer, a macromolecular structure consists of two noncovalently associated identical or nonidentical subunits. [ISBN:0198506732]
XLOC_011021	41.3043	15.3423	0	0	0	0	0	0	0	16.3538	0	0
XLOC_011245	39.6184	38.3557	11.9331	17.3188	41.4707	32.6139	27.7301	23.1878	24.8267	28.4678	28.3456	9.10484	LOC_Os11g03450
XLOC_011294	59.0062	70.4349	13.1264	13.2169	11.6636	2.03837	24.0327	23.1878	17.978	39.3704	8.50367	7.80415	LOC_Os11g04600	GO:0048439	flower morphogenesis	The process in which the anatomical structures of the flower are generated and organized. [GOC:go_curators]
XLOC_012167	124.756	90.6588	85.9182	46.4872	46.6546	77.4579	107.223	104.345	48.7974	124.774	55.2738	55.9297
XLOC_012293	22.7595	34.8688	0	0.911514	0	0	0	0	0	2.42279	0	0
XLOC_012294	38.7755	42.5399	0	2.27878	0	0	0	0	0	4.84558	0	0
XLOC_013160	5.05767	6.27638	1.19331	0	0	2.03837	0	0	0	4.84558	0	0
XLOC_013380	144.987	105.304	48.9256	42.8411	29.8071	59.1126	61.0062	64.9259	59.0705	98.1231	38.2665	23.4124	LOC_Os11g02620
XLOC_013637	16.016	8.36851	0	0	0	12.2302	0	0	0.856095	4.84558	0	6.50345
XLOC_013659	1191.08	882.878	187.349	175.922	313.622	344.484	602.667	570.421	385.243	586.316	639.192	261.439	LOC_Os11g07960	GO:0016747	transferase activity, transferring acyl groups other than amino-acyl groups	Catalysis of the transfer of an acyl group, other than amino-acyl, from one compound (donor) to another (acceptor). [GOC:jl]
XLOC_013964	7843.61	5544.83	2489.24	3340.24	2715.04	2717.14	6013.73	6012.6	5289.81	5617.85	4345.37	3537.88	LOC_Os11g14140
XLOC_014142	113.798	45.3294	1.19331	23.6994	0	0	1.84867	4.63757	0	1.2114	1.41728	5.20276	LOC_Os11g18366
XLOC_014363	144.144	64.8559	36.9926	16.863	32.399	4.07673	24.0327	18.5503	32.5316	48.4558	12.7555	1.30069	LOC_Os11g24120
XLOC_014677	15.173	6.97376	4.77323	3.64606	2.59192	0	0	0	0.856095	0	7.08639	0
XLOC_015127	49.7338	30.6845	7.15985	17.7745	2.59192	0	14.7894	18.5503	17.1219	35.1305	2.83456	13.0069	LOC_Os11g40674
XLOC_015277	134.028	156.91	161.097	152.223	58.3182	59.1126	212.597	192.459	118.997	182.315	181.412	189.901	LOC_Os11g43860	GO:0055085	transmembrane transport	The process in which a solute is transported across a lipid bilayer, from one side of a membrane to the other [GOC:dph, GOC:jid]
XLOC_015385	10.9583	10.4606	0	0	0	0	0	0	0	0	0	0
XLOC_015397	77.551	73.2245	11.9331	1.36727	2.59192	0	1.84867	0	0.856095	0	0	0
XLOC_015537	12.6442	14.6449	1.19331	0	0	2.03837	1.84867	0	0	4.23989	0	0
XLOC_015654	112.112	120.646	23.8662	29.6242	18.1434	4.07673	16.638	20.869	0	0	0	1.30069
XLOC_015671	31.189	24.4082	15.513	10.9382	7.77576	2.03837	9.24336	4.63757	0	0	0	0
XLOC_015697	30.346	9.76326	0	0.455757	0	0	0	0	0	10.2969	0	0
XLOC_015718	11.8012	13.9475	0	0.911514	0	0	0	0	0	0	0	0
XLOC_015987	86.8234	38.3557	17.8996	27.3454	14.2556	2.03837	40.6708	32.463	6.84876	49.0615	12.7555	1.30069	LOC_Os12g06280
XLOC_016090	52.2626	18.1318	0	0	0	0	1.84867	0	0	0	0	0
XLOC_016176	19.3877	12.5528	0	2.27878	0	0	0	0	0	6.66268	1.41728	0	LOC_Os12g10220
XLOC_016177	114.641	60.6717	3.57992	0.911514	0	0	0	0	1.71219	38.159	0	0	LOC_Os12g10250	GO:0008270	zinc ion binding	Interacting selectively and non-covalently with zinc (Zn) ions. [GOC:ai]
XLOC_016514	17.7019	6.97376	0	0	0	0	0	0	0	9.08547	1.41728	0
XLOC_016621	1.68589	0	0	0	0	0	0	0	0	0	0	0
XLOC_016629	2.52884	11.8554	1.19331	0	1.29596	2.03837	0	0	0	0	0	0
XLOC_016751	181.233	103.909	1.19331	0.911514	0	0	3.69734	4.63757	3.42438	0	0	0
XLOC_017213	207.365	108.093	23.8662	30.9915	36.2869	46.8824	24.0327	20.869	6.84876	10.2969	4.25183	2.60138	LOC_Os12g32520
XLOC_017478	88.5093	80.8956	4.77323	10.4824	0	6.1151	1.84867	2.31878	2.56828	23.6222	0	2.60138	LOC_Os12g37750
XLOC_017667	25.2884	6.27638	0	4.55757	10.3677	0	5.54602	4.63757	1.71219	6.66268	2.83456	5.20276	LOC_Os12g41160
XLOC_017794	59.8491	29.9872	0	6.3806	6.4798	4.07673	1.84867	4.63757	1.71219	39.3704	5.66911	11.7062	LOC_Os12g43880	GO:0016021	integral component of membrane	The component of a membrane consisting of the gene products and protein complexes having at least some part of their peptide sequence embedded in the hydrophobic region of the membrane. [GOC:dos, GOC:go_curators]
XLOC_018073	65.7497	93.4483	13.1264	21.8763	71.2778	34.6522	33.2761	27.8254	24.8267	56.3299	8.50367	16.909	LOC_Os12g06080
XLOC_018106	16.8589	13.9475	14.3197	2.27878	1.29596	4.07673	5.54602	6.95635	3.42438	33.3134	1.41728	0	LOC_Os12g06660
XLOC_018133	353.194	284.529	162.29	142.652	112.749	161.031	323.518	333.905	106.156	520.9	238.103	159.985	LOC_Os12g07190	GO:0030554	adenyl nucleotide binding	Interacting selectively and non-covalently with adenyl nucleotides, any compound consisting of adenosine esterified with (ortho)phosphate. [ISBN:0198506732]
XLOC_018178	121.384	96.9352	58.4721	50.1333	25.9192	12.2302	27.7301	30.1442	0	0	0	1.30069
XLOC_018300	158.474	198.752	113.364	81.5805	80.3495	95.8032	123.861	136.808	114.717	173.835	96.3749	53.3283	LOC_Os12g10410	GO:0043531	ADP binding	Interacting selectively and non-covalently with ADP, adenosine 5'-diphosphate. [GOC:jl]
XLOC_018375	57.3203	66.2507	41.7658	39.6508	24.6232	14.2686	1.84867	2.31878	0.856095	0	4.25183	6.50345
XLOC_018411	140.772	138.778	108.591	58.7926	47.9505	63.1894	105.374	125.214	56.5022	125.379	32.5974	11.7062	LOC_Os12g12854
XLOC_018781	624.622	490.953	164.677	148.577	200.874	207.913	301.334	296.804	207.175	291.341	274.952	344.683	LOC_Os12g21789	GO:0030529	intracellular ribonucleoprotein complex	An intracellular macromolecular complex containing both protein and RNA molecules. [GOC:krc, GOC:vesicles]
XLOC_019154	208.207	503.505	218.375	141.74	93.3091	83.573	151.591	164.634	36.8121	113.871	76.533	63.7339	LOC_Os12g29220	GO:0016021	integral component of membrane	The component of a membrane consisting of the gene products and protein complexes having at least some part of their peptide sequence embedded in the hydrophobic region of the membrane. [GOC:dos, GOC:go_curators]
XLOC_019300	56.4773	61.3691	14.3197	15.4957	2.59192	2.03837	12.9407	13.9127	5.13657	29.0735	12.7555	19.5104	LOC_Os12g32260	GO:0016021	integral component of membrane	The component of a membrane consisting of the gene products and protein complexes having at least some part of their peptide sequence embedded in the hydrophobic region of the membrane. [GOC:dos, GOC:go_curators]
XLOC_019547	646.539	458.873	229.115	212.838	256.6	366.906	460.319	459.119	227.721	459.725	202.671	214.614	LOC_Os12g37060	GO:0016021	integral component of membrane	The component of a membrane consisting of the gene products and protein complexes having at least some part of their peptide sequence embedded in the hydrophobic region of the membrane. [GOC:dos, GOC:go_curators]
XLOC_019586	0.842945	0.697376	0	0.455757	0	0	0	0	0.856095	0	0	0	LOC_Os12g38010	GO:0046872	metal ion binding	Interacting selectively and non-covalently with any metal ion. [GOC:ai]
XLOC_019900	20.2307	24.4082	7.15985	6.83635	5.18384	6.1151	1.84867	2.31878	12.8414	4.84558	12.7555	14.3076
XLOC_019906	1.68589	1.39475	0	0.455757	0	0	0	0	0	5.45128	0	0
XLOC_019910	12.6442	6.97376	1.19331	0	0	0	0	0	0	2.42279	0	0
XLOC_019966	26.1313	9.76326	2.38662	6.3806	1.29596	2.03837	5.54602	6.95635	3.42438	22.4108	1.41728	5.20276
XLOC_020040	50.5767	43.9347	0	0	0	0	0	0	0	8.47977	0	0
XLOC_020098	47.2049	36.9609	0	0	0	0	0	0	0	0	0	0
XLOC_020174	749.378	547.44	276.847	234.715	294.183	332.254	445.53	412.743	297.921	440.948	255.11	171.691	LOC_Os02g01520
XLOC_020477	107.897	87.8693	52.5056	43.2969	9.07172	24.4604	48.0655	41.7381	17.1219	85.4034	26.9283	22.1117	LOC_Os02g07030
XLOC_020754	171.961	209.91	40.5725	34.1818	25.9192	77.4579	64.7035	60.2884	17.1219	138.099	24.0937	22.1117	LOC_Os02g13310	GO:0043565	sequence-specific DNA binding	Interacting selectively and non-covalently with DNA of a specific nucleotide composition, e.g. GC-rich DNA binding, or with a specific sequence motif or type of DNA e.g. promotor binding or rDNA binding. [GOC:jl]
XLOC_020796	584.161	396.807	140.81	155.413	149.035	285.371	290.241	262.023	257.684	307.695	140.31	130.069	LOC_Os02g14170	GO:0055114	oxidation-reduction process	A metabolic process that results in the removal or addition of one or more electrons to or from a substance, with or without the concomitant removal or addition of a proton or protons. [GOC:dhl, GOC:ecd, GOC:jh2, GOC:jid, GOC:mlg, GOC:rph]
XLOC_020840	45.519	20.2239	3.57992	11.3939	2.59192	4.07673	9.24336	6.95635	10.2731	21.1994	1.41728	7.80415	LOC_Os02g14970
XLOC_020841	274.8	254.542	82.3383	82.0362	34.9909	18.3453	166.38	169.271	69.3437	215.023	136.059	110.559	LOC_Os02g14980
XLOC_021378	44.6761	0	0	3.1903	2.59192	0	0	0	0.856095	9.69117	0	0	LOC_Os02g26430	GO:0043565	sequence-specific DNA binding	Interacting selectively and non-covalently with DNA of a specific nucleotide composition, e.g. GC-rich DNA binding, or with a specific sequence motif or type of DNA e.g. promotor binding or rDNA binding. [GOC:jl]
XLOC_021792	69.1215	60.6717	0	0	0	0	0	0	0	29.0735	0	0
XLOC_021850	18.5448	5.57901	0	0	0	0	1.84867	2.31878	0.856095	1.2114	0	0	LOC_Os02g36510	GO:0006355	regulation of transcription, DNA-templated	Any process that modulates the frequency, rate or extent of cellular DNA-templated transcription. [GOC:go_curators, GOC:txnOH]
XLOC_021879	159.317	78.8035	19.0929	19.5975	47.9505	18.3453	77.6442	92.7513	18.8341	34.5248	116.217	71.538	LOC_Os02g37070
XLOC_021882	228.438	195.265	63.2453	91.1514	53.1344	48.9208	116.466	113.62	83.8973	93.8832	164.404	170.391	LOC_Os02g37109
XLOC_022153	474.578	406.57	247.015	256.591	186.618	279.256	325.366	340.861	256.828	284.678	245.189	176.894	LOC_Os02g43150	GO:0045944	positive regulation of transcription from RNA polymerase II promoter	Any process that activates or increases the frequency, rate or extent of transcription from an RNA polymerase II promoter. [GOC:go_curators, GOC:txnOH]
XLOC_022302	121.384	99.7247	29.8327	27.8012	20.7354	26.4988	61.0062	69.5635	32.5316	47.2444	18.4246	20.8111
XLOC_022485	106.211	98.33	38.1859	33.2703	24.6232	32.6139	49.9141	48.6944	72.768	72.0781	41.1011	39.0207	LOC_Os02g49820	GO:1900871	chloroplast mRNA modification	The covalent alteration within the chloroplast of one or more nucleotides within an mRNA to produce an mRNA molecule with a sequence that differs from that coded genetically. [GOC:TermGenie, PMID:1653905]
XLOC_022488	144.144	59.9743	16.7063	20.5091	24.6232	36.6906	44.3681	51.0132	62.4949	29.0735	65.1948	109.258	LOC_Os02g49870
XLOC_022546	244.454	162.489	186.156	186.86	58.3182	87.6498	162.683	183.184	138.687	176.864	143.145	89.7477	LOC_Os02g50930	GO:0046872	metal ion binding	Interacting selectively and non-covalently with any metal ion. [GOC:ai]
XLOC_022552	2864.33	1590.71	977.319	1056.9	755.545	847.96	1632.38	1695.03	1267.88	1557.86	2478.82	2111.02	LOC_Os02g51040	GO:0016020	membrane	A lipid bilayer along with all the proteins and protein complexes embedded in it an attached to it. [GOC:dos, GOC:mah, ISBN:0815316194]
XLOC_022758	304.303	278.95	142.004	152.679	93.3091	120.264	303.182	308.398	223.441	335.557	211.174	150.88	LOC_Os02g55250
XLOC_022838	49.7338	32.7767	11.9331	9.11514	3.88788	2.03837	25.8814	23.1878	11.1292	15.7481	43.9356	5.20276	LOC_Os02g56700	GO:0050662	coenzyme binding	Interacting selectively and non-covalently with a coenzyme, any of various nonprotein organic cofactors that are required, in addition to an enzyme and a substrate, for an enzymatic reaction to proceed. [ISBN:0198506732]
XLOC_022897	109.583	59.2769	33.4126	40.1066	18.1434	38.729	61.0062	46.3757	77.0485	80.5578	51.022	27.3145	LOC_Os02g57760	GO:0046983	protein dimerization activity	The formation of a protein dimer, a macromolecular structure consists of two noncovalently associated identical or nonidentical subunits. [ISBN:0198506732]
XLOC_022972	159.317	201.542	62.052	67.452	86.8293	44.8441	129.407	127.533	44.5169	145.368	62.3602	62.4332	LOC_Os02g01550
XLOC_023162	19.3877	19.5265	4.77323	0	1.29596	0	1.84867	2.31878	0.856095	15.1425	0	1.30069	LOC_Os02g05650	GO:0016021	integral component of membrane	The component of a membrane consisting of the gene products and protein complexes having at least some part of their peptide sequence embedded in the hydrophobic region of the membrane. [GOC:dos, GOC:go_curators]
XLOC_023292	179.547	74.6192	31.026	61.0714	29.8071	22.422	85.0389	102.026	88.1777	129.619	96.3749	113.16	LOC_Os02g08110
XLOC_023422	70.8074	73.2245	45.3457	18.686	22.0313	18.3453	33.2761	39.4193	35.956	66.6268	17.0073	9.10484	LOC_Os02g11020	GO:0055114	oxidation-reduction process	A metabolic process that results in the removal or addition of one or more electrons to or from a substance, with or without the concomitant removal or addition of a proton or protons. [GOC:dhl, GOC:ecd, GOC:jh2, GOC:jid, GOC:mlg, GOC:rph]
XLOC_023542	5.90062	10.4606	0	0	0	0	0	0	0	4.23989	0	0
XLOC_023846	34.5608	31.3819	0	0.911514	1.29596	0	0	0	0	19.988	4.25183	0	LOC_Os02g20040
XLOC_023898	16.8589	8.36851	3.57992	2.73454	3.88788	0	1.84867	2.31878	4.28047	4.23989	1.41728	2.60138
XLOC_024581	7.58651	21.6186	3.57992	8.20362	0	0	0	0	0	15.7481	0	0	LOC_Os02g36280	GO:0055114	oxidation-reduction process	A metabolic process that results in the removal or addition of one or more electrons to or from a substance, with or without the concomitant removal or addition of a proton or protons. [GOC:dhl, GOC:ecd, GOC:jh2, GOC:jid, GOC:mlg, GOC:rph]
XLOC_024598	135.714	48.8163	0	0	3.88788	0	0	0	0.856095	6.66268	0	0
XLOC_024614	371.739	214.094	83.5316	113.939	60.9101	112.11	264.36	252.747	151.529	342.219	128.972	104.055	LOC_Os02g36940	GO:0016021	integral component of membrane	The component of a membrane consisting of the gene products and protein complexes having at least some part of their peptide sequence embedded in the hydrophobic region of the membrane. [GOC:dos, GOC:go_curators]
XLOC_024627	15.173	7.67113	0	1.82303	2.59192	0	1.84867	2.31878	3.42438	19.988	0	0	LOC_Os02g37160	GO:0046916	cellular transition metal ion homeostasis	Any process involved in the maintenance of an internal steady state of transition metal ions at the level of a cell. A transition metal is an element whose atom has an incomplete d-subshell of extranuclear electrons, or which gives rise to a cation or cations with an incomplete d-subshell. Transition metals often have more than one valency state. Biologically relevant transition metals include va…
XLOC_024657	98.6246	48.8163	23.8662	18.686	12.9596	8.15347	38.8221	37.1005	29.9633	41.7932	41.1011	24.7131	LOC_Os02g37690	GO:0080044	quercetin 7-O-glucosyltransferase activity	Catalysis of the transfer of a glucosyl group from UDP-glucose to the 7-hydroxy group of a quercetin molecule. [PMID:15352060]
XLOC_024667	91.881	66.2507	35.7992	28.2569	18.1434	16.3069	33.2761	41.7381	38.5243	51.4843	79.3675	27.3145	LOC_Os02g37800	GO:0016746	transferase activity, transferring acyl groups	Catalysis of the transfer of an acyl group from one compound (donor) to another (acceptor). [GOC:jl, ISBN:0198506732]
XLOC_024715	81.7657	50.9084	27.4461	41.9296	18.1434	10.1918	36.9734	32.463	23.9706	42.3989	14.1728	19.5104
XLOC_024955	11.8012	11.158	2.38662	9.11514	6.4798	0	7.39469	2.31878	2.56828	15.7481	4.25183	22.1117	LOC_Os02g43660	GO:0009055	electron carrier activity	Any molecular entity that serves as an electron acceptor and electron donor in an electron transport chain. An electron transport chain is a process in which a series of electron carriers operate together to transfer electrons from donors to any of several different terminal electron acceptors to generate a transmembrane electrochemical gradient. [ISBN:0198506732]
XLOC_024968	65.7497	53.6979	38.1859	32.8145	16.8475	40.7673	49.9141	48.6944	28.2511	68.4439	14.1728	10.4055	LOC_Os02g43900	GO:0016021	integral component of membrane	The component of a membrane consisting of the gene products and protein complexes having at least some part of their peptide sequence embedded in the hydrophobic region of the membrane. [GOC:dos, GOC:go_curators]
XLOC_025143	178.704	148.541	69.2119	74.2884	59.6142	18.3453	90.5849	83.4762	62.4949	132.042	121.886	65.0345	LOC_Os02g47230
XLOC_025185	10.9583	4.18425	0	0	0	0	0	0	0	4.23989	0	0
XLOC_025287	49.7338	10.4606	0	1.82303	1.29596	2.03837	1.84867	2.31878	0.856095	4.84558	4.25183	0	LOC_Os02g49986	GO:0003682	chromatin binding	Interacting selectively and non-covalently with chromatin, the network of fibers of DNA, protein, and sometimes RNA, that make up the chromosomes of the eukaryotic nucleus during interphase. [GOC:jl, ISBN:0198506732, PMID:20404130]
XLOC_025393	81.7657	44.632	33.4126	66.0847	129.596	103.957	83.1902	81.1574	53.934	72.6838	75.1157	88.447	LOC_Os02g52316
XLOC_025457	64.9068	65.5533	7.15985	8.65938	0	10.1918	0	0	4.28047	39.3704	1.41728	1.30069	LOC_Os02g53380	GO:0071554	cell wall organization or biogenesis	A process that results in the biosynthesis of constituent macromolecules, assembly, arrangement of constituent parts, or disassembly of a cell wall. [GOC:mah]
XLOC_025473	8.42945	2.7895	2.38662	0.455757	0	0	0	0	0	3.63419	0	0
XLOC_025536	345.608	333.346	212.409	202.356	172.363	279.256	244.025	229.56	169.507	202.909	130.39	132.67	LOC_Os02g54760	GO:0055085	transmembrane transport	The process in which a solute is transported across a lipid bilayer, from one side of a membrane to the other [GOC:dph, GOC:jid]
XLOC_025560	577.418	652.744	354.413	306.269	373.237	399.52	500.99	477.669	432.328	440.948	411.011	440.934	LOC_Os02g55320	GO:0035556	intracellular signal transduction	The process in which a signal is passed on to downstream components within the cell, which become activated themselves to further propagate the signal and finally trigger a change in the function or state of the cell. [GOC:bf, GOC:jl, GOC:signaling, ISBN:3527303782]
XLOC_025828	35.4037	21.6186	0	0	0	0	0	0	0	6.05698	0	0
XLOC_025866	11.8012	12.5528	0	0	0	0	0	0	0	2.42279	0	0
XLOC_025938	32.8749	21.6186	8.35316	27.3454	2.59192	2.03837	16.638	20.869	25.6828	6.05698	12.7555	3.90207
XLOC_025952	26.9743	11.158	7.15985	5.46908	5.18384	4.07673	0	0	0	2.42279	0	1.30069
XLOC_025972	90.1952	25.1055	17.8996	19.5975	0	18.3453	20.3354	25.5066	23.9706	26.6507	45.3529	39.0207
XLOC_026010	24.4454	29.2898	8.35316	12.3054	2.59192	4.07673	5.54602	2.31878	3.42438	11.5083	14.1728	3.90207
XLOC_026262	344.765	195.963	206.442	180.024	98.493	118.225	212.597	208.69	244.843	103.574	131.807	72.8387	LOC_Os03g02660
XLOC_026265	360.781	156.212	144.39	153.59	66.094	101.918	205.203	206.372	136.119	145.368	249.441	295.257
XLOC_026510	18.5448	13.2501	19.0929	8.65938	1.29596	0	14.7894	11.5939	2.56828	15.7481	0	2.60138	LOC_Os03g07540	GO:0046983	protein dimerization activity	The formation of a protein dimer, a macromolecular structure consists of two noncovalently associated identical or nonidentical subunits. [ISBN:0198506732]
XLOC_026781	356.566	228.042	13.1264	45.1199	182.73	256.834	142.348	162.315	9.41704	122.957	477.623	96.2511	LOC_Os03g13300	GO:0046686	response to cadmium ion	Any process that results in a change in state or activity of a cell or an organism (in terms of movement, secretion, enzyme production, gene expression, etc.) as a result of a cadmium (Cd) ion stimulus. [GOC:ai]
XLOC_026923	1180.97	725.271	276.847	285.76	333.062	405.635	606.364	600.565	190.909	702.61	405.341	403.214	LOC_Os03g16334	GO:0016021	integral component of membrane	The component of a membrane consisting of the gene products and protein complexes having at least some part of their peptide sequence embedded in the hydrophobic region of the membrane. [GOC:dos, GOC:go_curators]
XLOC_027030	2022.23	76.014	25.0595	33.2703	81.6455	79.4963	160.834	162.315	44.5169	89.0376	151.649	75.4401	LOC_Os03g18490
XLOC_027102	16.8589	2.09213	0	0	3.88788	2.03837	0	0	0	5.45128	0	0	LOC_Os03g19820
XLOC_027197	375.954	205.726	76.3717	81.5805	75.1657	79.4963	173.775	183.184	142.968	78.7407	208.34	104.055
XLOC_027214	315.262	270.582	64.4386	51.9563	59.6142	95.8032	177.473	171.59	73.6241	241.674	99.2094	75.4401	LOC_Os03g21970	GO:0046983	protein dimerization activity	The formation of a protein dimer, a macromolecular structure consists of two noncovalently associated identical or nonidentical subunits. [ISBN:0198506732]
XLOC_027490	293.345	225.95	127.684	145.386	68.6859	75.4196	166.38	169.271	245.699	83.5863	345.816	150.88	LOC_Os03g28080	GO:0046872	metal ion binding	Interacting selectively and non-covalently with any metal ion. [GOC:ai]
XLOC_028098	119.698	87.8693	17.8996	8.65938	0	6.1151	31.4274	34.7817	25.6828	35.7362	22.6764	33.818	LOC_Os03g43580
XLOC_028123	670.984	559.993	288.781	316.295	260.488	309.832	467.714	486.944	333.877	384.618	270.7	304.362	LOC_Os03g44290	GO:0019953	sexual reproduction	A reproduction process that creates a new organism by combining the genetic material of two organisms. It occurs both in eukaryotes and prokaryotes: in multicellular eukaryotic organisms, an individual is created anew in prokaryotes, the initial cell has additional or transformed genetic material. In a process called genetic recombination, genetic material (DNA) originating from two different ind…
XLOC_028172	16.016	15.3423	0	0	0	0	0	0	0	1.81709	0	0
XLOC_028389	1356.3	1096.97	658.706	607.98	607.805	884.651	1295.92	1259.1	898.899	806.184	921.23	818.135	LOC_Os03g50030	GO:0016042	lipid catabolic process	The chemical reactions and pathways resulting in the breakdown of lipids, compounds soluble in an organic solvent but not, or sparingly, in an aqueous solvent. [GOC:go_curators]
XLOC_028699	10.1153	6.27638	1.19331	0	0	2.03837	0	0	0	0.605698	0	0
XLOC_028751	14.3301	5.57901	0	0.455757	0	0	0	0	0	4.23989	0	0	LOC_Os03g57670
XLOC_028823	26.1313	16.0396	0	0	1.29596	0	0	0	0	16.3538	0	0	LOC_Os03g59146	GO:0055114	oxidation-reduction process	A metabolic process that results in the removal or addition of one or more electrons to or from a substance, with or without the concomitant removal or addition of a proton or protons. [GOC:dhl, GOC:ecd, GOC:jh2, GOC:jid, GOC:mlg, GOC:rph]
XLOC_028982	37.0896	16.0396	13.1264	5.01333	2.59192	2.03837	16.638	23.1878	5.13657	30.8906	2.83456	1.30069	LOC_Os03g62200	GO:0072488	ammonium transmembrane transport	The directed movement of ammonium across a membrane by means of some agent such as a transporter or pore. Ammonium is the cation NH4+. [GOC:mah]
XLOC_029020	736.734	737.824	379.472	317.663	298.071	346.522	648.884	630.709	446.025	749.248	432.27	317.369	LOC_Os03g63140
XLOC_029032	35.4037	27.1977	22.6729	9.57089	1.29596	0	3.69734	6.95635	23.9706	26.6507	0	0
XLOC_029439	72.4933	114.37	8.35316	3.64606	1.29596	0	18.4867	20.869	0	27.2564	2.83456	3.90207	LOC_Os03g08520
XLOC_029614	848.846	700.863	255.368	229.701	295.479	456.594	630.397	612.159	370.689	741.98	539.983	525.479	LOC_Os03g12730	GO:0016772	transferase activity, transferring phosphorus-containing groups	Catalysis of the transfer of a phosphorus-containing group from one compound (donor) to another (acceptor). [GOC:jl, ISBN:0198506732]
XLOC_029939	142.458	92.0536	47.7323	44.2084	40.1748	63.1894	61.0062	55.6508	49.6535	47.8501	42.5183	27.3145	LOC_Os03g19436
XLOC_030041	257.941	223.858	84.7249	117.585	75.1657	57.0743	197.808	197.097	148.96	227.137	198.419	91.0484
XLOC_030055	59.0062	85.0798	16.7063	27.3454	22.0313	12.2302	33.2761	27.8254	37.6682	37.5533	77.9503	102.755	LOC_Os03g21960	GO:0030170	pyridoxal phosphate binding	Interacting selectively and non-covalently with pyridoxal 5' phosphate, 3-hydroxy-5-(hydroxymethyl)-2-methyl4-pyridine carboxaldehyde 5' phosphate, the biologically active form of vitamin B6. [GOC:mah, ISBN:0198506732]
XLOC_030407	37.0896	18.1318	3.57992	4.10181	2.59192	2.03837	0	2.31878	1.71219	21.1994	0	1.30069
XLOC_030604	304.303	194.568	34.6059	66.0847	115.34	110.072	158.986	155.358	88.1777	220.474	126.138	119.664	LOC_Os03g36080
XLOC_030661	44.6761	42.5399	54.8922	19.5975	18.1434	36.6906	27.7301	27.8254	21.4024	23.6222	28.3456	11.7062	LOC_Os03g37411	GO:0080167	response to karrikin	Any process that results in a change in state or activity of a cell or an organism (in terms of movement, secretion, enzyme production, gene expression, etc.) as a result of a karrikin stimulus. Karrikins are signaling molecules in smoke from burning vegetation that trigger seed germination for many angiosperms (flowering plants). [PMID:20351290]
XLOC_030711	25.2884	18.1318	0	0	0	0	0	0	0	6.66268	0	0
XLOC_031071	150.887	133.199	77.565	83.8593	45.3586	67.2661	83.1902	90.4325	113.004	41.1875	43.9356	16.909	LOC_Os03g45779
XLOC_031343	223.381	228.042	34.6059	47.3987	31.103	57.0743	72.0982	78.8386	17.1219	165.356	43.9356	46.8249	LOC_Os03g51690
XLOC_031377	59.8491	78.1061	1.19331	24.1551	2.59192	2.03837	24.0327	32.463	4.28047	28.4678	26.9283	46.8249	LOC_Os03g52410
XLOC_031585	8.42945	16.0396	1.19331	0	0	0	5.54602	9.27513	2.56828	22.4108	0	1.30069
XLOC_031688	1892.41	1400.33	879.468	938.859	730.922	927.457	2081.6	2091.54	1349.21	1926.73	1482.47	1259.07	LOC_Os03g59360
XLOC_031744	1701.91	1244.82	630.067	665.861	1012.14	1147.6	1471.54	1393.59	1594.05	1568.15	985.008	1086.08	LOC_Os03g60509	GO:0045430	chalcone isomerase activity	Catalysis of the reaction: a chalcone = a flavanone. [EC:5.5.1.6]
XLOC_031874	901.952	559.993	239.855	260.237	72.5738	105.995	419.649	415.062	286.792	391.281	318.887	385.005	LOC_Os03g63074	GO:0046872	metal ion binding	Interacting selectively and non-covalently with any metal ion. [GOC:ai]
XLOC_031901	39.6184	41.1452	34.6059	25.0666	25.9192	26.4988	20.3354	18.5503	40.2364	36.9476	14.1728	33.818	LOC_Os03g63660	GO:0090502	RNA phosphodiester bond hydrolysis, endonucleolytic	The chemical reactions and pathways involving the hydrolysis of internal 3',5'-phosphodiester bonds in one or two strands of ribonucleotides. [GOC:dph, GOC:tb]
XLOC_031918	17.7019	16.737	5.96654	5.46908	0	8.15347	5.54602	6.95635	3.42438	19.988	0	2.60138	LOC_Os03g64100	GO:0016021	integral component of membrane	The component of a membrane consisting of the gene products and protein complexes having at least some part of their peptide sequence embedded in the hydrophobic region of the membrane. [GOC:dos, GOC:go_curators]
XLOC_031963	5.05767	0	0	0	0	0	0	0	0.856095	2.42279	0	0
XLOC_031990	2.52884	0.697376	0	0	0	0	0	0	0	3.02849	0	0
XLOC_032110	12.6442	14.6449	0	0	0	0	0	0	0	4.84558	0	0
XLOC_032217	23.6025	13.9475	0	0	1.29596	0	0	0	1.71219	10.9026	0	5.20276
XLOC_032440	109.583	103.909	0	0	0	2.03837	27.7301	32.463	0	0	0	0
XLOC_032764	595.119	445.623	255.368	266.162	243.641	326.139	500.99	486.944	302.201	601.458	291.959	331.676	LOC_Os04g11524
XLOC_033066	29.5031	36.2635	5.96654	10.0267	2.59192	2.03837	5.54602	4.63757	11.1292	19.3823	2.83456	2.60138	LOC_Os04g18380	GO:0055114	oxidation-reduction process	A metabolic process that results in the removal or addition of one or more electrons to or from a substance, with or without the concomitant removal or addition of a proton or protons. [GOC:dhl, GOC:ecd, GOC:jh2, GOC:jid, GOC:mlg, GOC:rph]
XLOC_033518	52.2626	80.1982	40.5725	47.3987	29.8071	30.5755	40.6708	44.0569	31.6755	31.4963	32.5974	27.3145
XLOC_033938	866.548	1252.49	826.963	627.121	1168.96	1512.47	992.737	1031.86	413.494	1026.66	568.328	613.926	LOC_Os04g36054	GO:0046983	protein dimerization activity	The formation of a protein dimer, a macromolecular structure consists of two noncovalently associated identical or nonidentical subunits. [ISBN:0198506732]
XLOC_034024	12.6442	18.8291	4.77323	12.3054	19.4394	6.1151	14.7894	11.5939	6.84876	29.0735	0	0	LOC_Os04g38650
XLOC_034063	41.3043	29.9872	10.7398	15.4957	2.59192	6.1151	0	2.31878	12.8414	24.8336	1.41728	1.30069	LOC_Os04g39520	GO:0046872	metal ion binding	Interacting selectively and non-covalently with any metal ion. [GOC:ai]
XLOC_034150	73.3362	72.5271	8.35316	10.4824	0	14.2686	20.3354	27.8254	25.6828	26.6507	11.3382	9.10484	LOC_Os04g41280	GO:0008150	biological_process	Any process specifically pertinent to the functioning of integrated living units: cells, tissues, organs, and organisms. A process is a collection of molecular events with a defined beginning and end. [GOC:go_curators, GOC:isa_complete]
XLOC_034184	397.027	193.173	39.3792	57.4254	67.3899	73.3812	166.38	178.546	73.6241	163.538	157.318	136.573	LOC_Os04g42020
XLOC_034255	80.0798	64.1586	32.2193	23.2436	46.6546	20.3837	40.6708	46.3757	21.4024	59.9641	26.9283	83.2442	LOC_Os04g43710	GO:0016772	transferase activity, transferring phosphorus-containing groups	Catalysis of the transfer of a phosphorus-containing group from one compound (donor) to another (acceptor). [GOC:jl, ISBN:0198506732]
XLOC_034491	48.8908	24.4082	2.38662	5.46908	6.4798	22.422	3.69734	4.63757	8.56095	4.23989	4.25183	5.20276	LOC_Os04g48510	GO:0032502	developmental process	A biological process whose specific outcome is the progression of an integrated living unit: an anatomical structure (which may be a subcellular structure, cell, tissue, or organ), or organism over time from an initial condition to a later condition. [GOC:isa_complete]
XLOC_034545	82.6086	34.1714	11.9331	23.6994	2.59192	10.1918	5.54602	2.31878	0	10.9026	0	0	LOC_Os04g49757	GO:0016021	integral component of membrane	The component of a membrane consisting of the gene products and protein complexes having at least some part of their peptide sequence embedded in the hydrophobic region of the membrane. [GOC:dos, GOC:go_curators]
XLOC_034632	66.5927	35.5662	8.35316	9.11514	5.18384	12.2302	14.7894	16.2315	35.0999	24.8336	12.7555	42.9228	LOC_Os04g51990	GO:0016747	transferase activity, transferring acyl groups other than amino-acyl groups	Catalysis of the transfer of an acyl group, other than amino-acyl, from one compound (donor) to another (acceptor). [GOC:jl]
XLOC_034742	69.1215	40.4478	2.38662	7.74787	1.29596	6.1151	12.9407	9.27513	25.6828	46.0331	1.41728	6.50345	LOC_Os04g53990	GO:0046983	protein dimerization activity	The formation of a protein dimer, a macromolecular structure consists of two noncovalently associated identical or nonidentical subunits. [ISBN:0198506732]
XLOC_034973	799.112	440.741	145.584	176.834	172.363	140.647	406.708	422.019	190.053	478.501	238.103	213.313	LOC_Os04g58800	GO:0070534	protein K63-linked ubiquitination	A protein ubiquitination process in which a polymer of ubiquitin, formed by linkages between lysine residues at position 63 of the ubiquitin monomers, is added to a protein. K63-linked ubiquitination does not target the substrate protein for degradation, but is involved in several pathways, notably as a signal to promote error-free DNA postreplication repair. [GOC:mah, PMID:15556404]
XLOC_035119	7.58651	15.3423	0	0	0	0	0	0	0	0	0	0
XLOC_035243	17.7019	10.4606	1.19331	3.64606	0	0	0	0	0.856095	10.2969	0	0	LOC_Os04g05650
XLOC_035417	1.68589	8.36851	0	1.36727	0	0	0	0	0	12.7197	0	0	LOC_Os04g09260	GO:0016747	transferase activity, transferring acyl groups other than amino-acyl groups	Catalysis of the transfer of an acyl group, other than amino-acyl, from one compound (donor) to another (acceptor). [GOC:jl]
XLOC_036092	211.579	216.884	68.0186	82.9478	31.103	42.8057	53.6115	41.7381	0.856095	47.2444	2.83456	1.30069
XLOC_036693	66.5927	46.7242	5.96654	7.29211	0	0	0	0	6.84876	18.1709	0	0	LOC_Os04g36740
XLOC_036890	900.266	808.956	372.312	366.429	265.672	381.175	719.133	700.273	386.955	737.74	538.566	517.675	LOC_Os04g41160	GO:0035556	intracellular signal transduction	The process in which a signal is passed on to downstream components within the cell, which become activated themselves to further propagate the signal and finally trigger a change in the function or state of the cell. [GOC:bf, GOC:jl, GOC:signaling, ISBN:3527303782]
XLOC_037338	132.342	82.9877	10.7398	7.29211	14.2556	16.3069	18.4867	9.27513	2.56828	105.391	19.8419	7.80415	LOC_Os04g49950
XLOC_037412	180.39	103.909	75.1784	78.8459	73.8697	61.151	97.9796	81.1574	109.58	78.135	107.713	76.7408	LOC_Os04g51570	GO:0035335	peptidyl-tyrosine dephosphorylation	The removal of phosphoric residues from peptidyl-O-phospho-tyrosine to form peptidyl-tyrosine. [GOC:bf]
XLOC_037671	5.05767	3.48688	4.77323	0.455757	0	0	1.84867	2.31878	0	11.5083	2.83456	10.4055	LOC_Os04g56570	GO:0046872	metal ion binding	Interacting selectively and non-covalently with any metal ion. [GOC:ai]
XLOC_037857	9.2724	17.4344	1.19331	2.27878	0	0	0	0	0	0	0	0
XLOC_037985	8.42945	1.39475	0	0	0	0	0	0	0	6.05698	0	0
XLOC_038059	6.74356	9.06588	0	0	0	0	0	0	0	0	0	0
XLOC_038097	16.8589	16.737	0	4.55757	0	14.2686	0	0	10.2731	3.63419	2.83456	1.30069
XLOC_038214	48218.2	39320.8	18684.8	24512	19362.9	24660.2	41001.7	41290.6	24757.4	42813.2	27587.3	27193.5	LOC_Os05g02070	GO:0046872	metal ion binding	Interacting selectively and non-covalently with any metal ion. [GOC:ai]
XLOC_038283	16.016	12.5528	0	0	0	0	0	0	0	6.05698	0	0
XLOC_038508	42.1473	13.2501	0	1.36727	1.29596	2.03837	9.24336	11.5939	0	32.7077	1.41728	1.30069	LOC_Os05g07810	GO:0009409	response to cold	Any process that results in a change in state or activity of a cell or an organism (in terms of movement, secretion, enzyme production, gene expression, etc.) as a result of a cold stimulus, a temperature stimulus below the optimal temperature for that organism. [GOC:lr]
XLOC_038787	36.2466	35.5662	0	0.455757	0	0	0	0	0	37.5533	0	0
XLOC_039098	17.7019	0	0	0	0	0	0	0	0	7.26838	0	0
XLOC_039204	18.5448	3.48688	0	0.911514	0	0	0	0	0	3.63419	0	0
XLOC_039231	10.1153	2.7895	0	0.455757	0	0	0	0	0	1.2114	0	0
XLOC_039252	1030.92	622.059	480.903	560.125	373.237	346.522	898.455	925.195	342.438	708.061	892.885	477.354	LOC_Os05g25260	GO:0006355	regulation of transcription, DNA-templated	Any process that modulates the frequency, rate or extent of cellular DNA-templated transcription. [GOC:go_curators, GOC:txnOH]
XLOC_039622	322.848	309.635	304.294	355.035	228.089	197.722	377.129	377.962	292.784	281.044	85.0367	84.5449	LOC_Os05g33080	GO:0016772	transferase activity, transferring phosphorus-containing groups	Catalysis of the transfer of a phosphorus-containing group from one compound (donor) to another (acceptor). [GOC:jl, ISBN:0198506732]
XLOC_039683	260.47	232.923	149.164	114.395	152.923	134.532	190.413	180.865	103.587	254.999	198.419	126.167	LOC_Os05g34220	GO:0043531	ADP binding	Interacting selectively and non-covalently with ADP, adenosine 5'-diphosphate. [GOC:jl]
XLOC_039710	1211.31	1222.5	596.654	415.195	672.603	935.61	1009.37	997.077	499.959	1031.5	710.056	502.067	LOC_Os05g34760	GO:0016021	integral component of membrane	The component of a membrane consisting of the gene products and protein complexes having at least some part of their peptide sequence embedded in the hydrophobic region of the membrane. [GOC:dos, GOC:go_curators]
XLOC_039736	108.74	46.7242	26.2528	20.0533	7.77576	38.729	51.7628	55.6508	19.6902	82.9806	4.25183	16.909	LOC_Os05g35240
XLOC_039884	281.544	429.583	816.223	505.89	242.345	560.551	530.569	482.307	309.05	339.191	317.47	244.53	LOC_Os05g38810
XLOC_039958	122.227	71.1323	17.8996	30.9915	6.4798	10.1918	11.092	13.9127	107.012	29.6792	43.9356	18.2097	LOC_Os05g40180	GO:0042549	photosystem II stabilization	The stabilization of the photosystem II protein complex, resulting from the phosphorylation of its structural protein subunits, in a cell actively involved in photosynthesis. [GOC:go_curators]
XLOC_040371	21.0736	11.158	2.38662	0	0	0	1.84867	0	3.42438	2.42279	1.41728	0	LOC_Os05g48780
XLOC_040492	19.3877	27.1977	10.7398	16.4072	9.07172	2.03837	22.1841	23.1878	32.5316	41.1875	11.3382	9.10484
XLOC_040498	668.456	655.533	341.286	361.415	384.9	362.829	615.608	649.259	432.328	324.654	756.826	287.453	LOC_Os05g51150	GO:2001141	regulation of RNA biosynthetic process	Any process that modulates the frequency, rate or extent of RNA biosynthetic process. [GOC:dph]
XLOC_040814	17.7019	75.3166	0	3.64606	0	0	0	0	0	6.05698	0	1.30069	LOC_Os05g07010	GO:0003677	DNA binding	Any molecular function by which a gene product interacts selectively and non-covalently with DNA (deoxyribonucleic acid). [GOC:dph, GOC:jl, GOC:tb, GOC:vw]
XLOC_040999	64.0638	87.172	17.8996	25.0666	25.9192	18.3453	11.092	13.9127	15.4097	58.147	14.1728	7.80415	LOC_Os05g10920
XLOC_041432	42.9902	33.474	0	1.36727	0	0	0	0	0.856095	18.7766	11.3382	3.90207
XLOC_041679	91.881	71.1323	20.2862	23.6994	41.4707	55.0359	33.2761	37.1005	48.7974	21.1994	111.965	46.8249
XLOC_041827	10.9583	2.7895	2.38662	8.65938	1.29596	0	1.84867	2.31878	8.56095	10.9026	0	1.30069	LOC_Os05g29080
XLOC_041880	60.6921	39.7504	8.35316	18.2303	31.103	24.4604	24.0327	25.5066	11.1292	70.8667	1.41728	7.80415	LOC_Os05g30570	GO:0046916	cellular transition metal ion homeostasis	Any process involved in the maintenance of an internal steady state of transition metal ions at the level of a cell. A transition metal is an element whose atom has an incomplete d-subshell of extranuclear electrons, or which gives rise to a cation or cations with an incomplete d-subshell. Transition metals often have more than one valency state. Biologically relevant transition metals include va…
XLOC_041890	17.7019	21.6186	0	4.10181	1.29596	2.03837	0	0	11.9853	6.05698	0	6.50345	LOC_Os05g30740
XLOC_042044	630.523	232.923	93.078	139.006	111.453	101.918	314.274	296.804	285.079	119.323	257.945	300.46	LOC_Os05g33840	GO:0008152	metabolic process	The chemical reactions and pathways, including anabolism and catabolism, by which living organisms transform chemical substances. Metabolic processes typically transform small molecules, but also include macromolecular processes such as DNA repair and replication, and protein synthesis and degradation. [GOC:go_curators, ISBN:0198547684]
XLOC_042101	208.207	236.41	132.457	88.8726	151.627	269.064	151.591	141.446	51.3657	182.315	150.231	114.461	LOC_Os05g35070
XLOC_042135	116.326	66.9481	47.7323	28.7127	7.77576	14.2686	77.6442	81.1574	137.831	101.152	48.1874	52.0276	LOC_Os05g35650	GO:0016020	membrane	A lipid bilayer along with all the proteins and protein complexes embedded in it an attached to it. [GOC:dos, GOC:mah, ISBN:0815316194]
XLOC_042314	34.5608	34.1714	2.38662	11.3939	0	0	1.84867	2.31878	3.42438	38.7647	0	0	LOC_Os05g39720	GO:0043565	sequence-specific DNA binding	Interacting selectively and non-covalently with DNA of a specific nucleotide composition, e.g. GC-rich DNA binding, or with a specific sequence motif or type of DNA e.g. promotor binding or rDNA binding. [GOC:jl]
XLOC_042443	53.9485	35.5662	17.8996	14.1285	1.29596	2.03837	7.39469	6.95635	6.84876	17.5652	2.83456	3.90207
XLOC_042505	36.2466	13.9475	0	6.3806	3.88788	4.07673	0	0	0	9.69117	14.1728	1.30069	LOC_Os05g44090	GO:0045892	negative regulation of transcription, DNA-templated	Any process that stops, prevents, or reduces the frequency, rate or extent of cellular DNA-templated transcription. [GOC:go_curators, GOC:txnOH]
XLOC_042546	48.0479	4.88163	1.19331	2.27878	0	14.2686	0	0	5.13657	12.114	0	1.30069	LOC_Os05g45100	GO:0080044	quercetin 7-O-glucosyltransferase activity	Catalysis of the transfer of a glucosyl group from UDP-glucose to the 7-hydroxy group of a quercetin molecule. [PMID:15352060]
XLOC_042571	3.37178	20.2239	0	0	0	0	1.84867	2.31878	1.71219	4.23989	0	0
XLOC_042627	48.8908	62.0664	8.35316	7.74787	6.4798	0	14.7894	18.5503	17.978	62.9926	58.1084	15.6083	LOC_Os05g46750	GO:0032147	activation of protein kinase activity	Any process that initiates the activity of an inactive protein kinase. [GOC:mah]
XLOC_042762	59.0062	57.1848	13.1264	30.5357	24.6232	12.2302	55.4602	51.0132	6.84876	64.8097	29.7628	41.6221	LOC_Os05g50100
XLOC_042913	3.37178	0.697376	0	0	0	0	0	0	0	0	0	0
XLOC_042943	19.3877	11.158	0	0	0	0	0	0	0	8.47977	0	0
XLOC_042951	10.1153	6.97376	0	0	0	0	0	0	0.856095	7.87407	0	0
XLOC_043079	32.8749	14.6449	0	0	0	6.1151	1.84867	2.31878	0	12.7197	0	0
XLOC_043114	5.90062	17.4344	0	0	0	0	0	0	0.856095	5.45128	0	0
XLOC_043143	46.362	40.4478	21.4795	10.9382	5.18384	8.15347	25.8814	30.1442	35.0999	52.6957	15.5901	11.7062	LOC_Os06g01350	GO:0016747	transferase activity, transferring acyl groups other than amino-acyl groups	Catalysis of the transfer of an acyl group, other than amino-acyl, from one compound (donor) to another (acceptor). [GOC:jl]
XLOC_043226	28.6601	7.67113	8.35316	5.01333	9.07172	4.07673	3.69734	4.63757	5.99266	23.6222	0	0	LOC_Os06g03120	GO:0006508	proteolysis	The hydrolysis of proteins into smaller polypeptides and/or amino acids by cleavage of their peptide bonds. [GOC:bf, GOC:mah]
XLOC_043228	88.5093	48.1189	33.4126	13.6727	0	2.03837	1.84867	2.31878	5.13657	24.8336	1.41728	1.30069	LOC_Os06g03150	GO:0016021	integral component of membrane	The component of a membrane consisting of the gene products and protein complexes having at least some part of their peptide sequence embedded in the hydrophobic region of the membrane. [GOC:dos, GOC:go_curators]
XLOC_043603	102.839	47.4216	3.57992	12.3054	16.8475	6.1151	31.4274	32.463	2.56828	50.2729	12.7555	16.909	LOC_Os06g10310	GO:0032502	developmental process	A biological process whose specific outcome is the progression of an integrated living unit: an anatomical structure (which may be a subcellular structure, cell, tissue, or organ), or organism over time from an initial condition to a later condition. [GOC:isa_complete]
XLOC_043635	26.1313	6.27638	1.19331	0.455757	0	0	1.84867	2.31878	0	6.05698	2.83456	0
XLOC_043849	294.188	213.397	70.4052	51.9563	54.4303	46.8824	146.045	141.446	130.982	139.916	109.13	71.538	LOC_Os06g15370	GO:0016021	integral component of membrane	The component of a membrane consisting of the gene products and protein complexes having at least some part of their peptide sequence embedded in the hydrophobic region of the membrane. [GOC:dos, GOC:go_curators]
XLOC_043926	16.8589	9.06588	0	0	0	0	0	0	0	5.45128	0	0
XLOC_044207	54.7914	58.5796	11.9331	11.8497	1.29596	8.15347	20.3354	20.869	17.1219	83.5863	21.2592	9.10484	LOC_Os06g23114	GO:0055114	oxidation-reduction process	A metabolic process that results in the removal or addition of one or more electrons to or from a substance, with or without the concomitant removal or addition of a proton or protons. [GOC:dhl, GOC:ecd, GOC:jh2, GOC:jid, GOC:mlg, GOC:rph]
XLOC_044679	14.3301	16.737	0	2.73454	0	0	3.69734	4.63757	0.856095	24.2279	1.41728	1.30069	LOC_Os06g33970
XLOC_044922	11.8012	9.76326	3.57992	1.36727	0	0	1.84867	2.31878	3.42438	3.02849	0	0	LOC_Os06g39110
XLOC_045259	98.6246	89.2641	13.1264	35.0933	1.29596	12.2302	31.4274	34.7817	21.4024	82.3749	7.08639	6.50345	LOC_Os06g45410	GO:0010089	xylem development	The formation of the principal water-conducting tissue of a vascular plant. [GOC:tb, ISBN:0471245208]
XLOC_045267	132.342	57.8822	36.9926	20.5091	23.3273	24.4604	59.1575	53.332	19.6902	64.8097	72.2812	44.2235	LOC_Os06g45570
XLOC_045819	26.1313	43.9347	0	0	0	0	1.84867	2.31878	3.42438	29.0735	0	2.60138	LOC_Os06g05940	GO:0046527	glucosyltransferase activity	Catalysis of the transfer of a glucosyl group to an acceptor molecule, typically another carbohydrate or a lipid. [ISBN:0198506732]
XLOC_045859	1074.76	1201.58	726.725	676.799	474.321	672.661	1098.11	1108.38	658.337	1173.84	643.444	633.437	LOC_Os06g06760	GO:0016874	ligase activity	Catalysis of the joining of two substances, or two groups within a single molecule, with the concomitant hydrolysis of the diphosphate bond in ATP or a similar triphosphate. [EC:6, GOC:mah]
XLOC_046212	25.2884	0.697376	0	0.455757	0	0	0	0	0	8.47977	0	0	LOC_Os06g13940
XLOC_046239	171.961	118.554	62.052	61.5272	33.695	57.0743	85.0389	81.1574	83.8973	133.254	69.4466	63.7339
XLOC_046773	480.479	417.728	264.914	245.653	283.815	315.947	369.734	366.368	256.828	345.248	197.002	232.824	LOC_Os06g25605
XLOC_047222	16.016	4.18425	10.7398	2.27878	0	0	0	0	5.99266	2.42279	0	5.20276	LOC_Os06g35490	GO:0055114	oxidation-reduction process	A metabolic process that results in the removal or addition of one or more electrons to or from a substance, with or without the concomitant removal or addition of a proton or protons. [GOC:dhl, GOC:ecd, GOC:jh2, GOC:jid, GOC:mlg, GOC:rph]
XLOC_047241	194.72	108.093	20.2862	52.412	75.1657	75.4196	96.1309	111.302	44.5169	141.733	90.7058	114.461	LOC_Os06g35770	GO:0008150	biological_process	Any process specifically pertinent to the functioning of integrated living units: cells, tissues, organs, and organisms. A process is a collection of molecular events with a defined beginning and end. [GOC:go_curators, GOC:isa_complete]
XLOC_047653	16.8589	19.5265	1.19331	3.64606	6.4798	0	5.54602	4.63757	6.84876	27.8621	5.66911	0	LOC_Os06g44170	GO:0050662	coenzyme binding	Interacting selectively and non-covalently with a coenzyme, any of various nonprotein organic cofactors that are required, in addition to an enzyme and a substrate, for an enzymatic reaction to proceed. [ISBN:0198506732]
XLOC_047685	2620.72	2156.98	1829.34	1328.99	797.016	1098.68	1734.05	1667.21	1151.45	1857.07	1157.92	840.246	LOC_Os06g44890	GO:0051017	actin filament bundle assembly	The assembly of actin filament bundles actin filaments are on the same axis but may be oriented with the same or opposite polarities and may be packed with different levels of tightness. [GOC:ai]
XLOC_047723	35.4037	12.5528	2.38662	5.01333	0	0	5.54602	6.95635	2.56828	10.9026	0	6.50345
XLOC_047775	11.8012	13.2501	0	0.455757	0	0	0	0	0	1.81709	0	0
XLOC_047777	331.278	327.767	221.955	159.059	127.004	138.609	266.209	264.341	113.004	316.174	168.656	124.866	LOC_Os06g46500	GO:0055114	oxidation-reduction process	A metabolic process that results in the removal or addition of one or more electrons to or from a substance, with or without the concomitant removal or addition of a proton or protons. [GOC:dhl, GOC:ecd, GOC:jh2, GOC:jid, GOC:mlg, GOC:rph]
XLOC_048046	63.2209	39.7504	4.77323	5.01333	16.8475	12.2302	29.5788	25.5066	14.5536	29.6792	14.1728	26.0138
XLOC_048051	26.1313	12.5528	10.7398	7.74787	2.59192	0	1.84867	0	2.56828	10.2969	1.41728	0
XLOC_048059	12.6442	19.5265	15.513	5.92484	1.29596	0	1.84867	2.31878	0.856095	7.26838	0	0
XLOC_048142	16.016	6.27638	0	0	0	0	0	0	0	1.2114	0	0
XLOC_048216	8.42945	19.5265	1.19331	0.455757	0	0	0	0	1.71219	2.42279	0	1.30069
XLOC_048270	78.3939	57.8822	36.9926	30.5357	36.2869	48.9208	53.6115	51.0132	54.7901	66.6268	45.3529	24.7131
XLOC_048285	15.173	15.3423	3.57992	0.455757	0	0	0	0	0	4.23989	0	0
XLOC_048478	561.402	400.991	184.963	241.551	333.062	379.136	356.794	324.63	142.112	400.366	168.656	202.908	LOC_Os07g04330	GO:0016021	integral component of membrane	The component of a membrane consisting of the gene products and protein complexes having at least some part of their peptide sequence embedded in the hydrophobic region of the membrane. [GOC:dos, GOC:go_curators]
XLOC_048512	39.6184	19.5265	2.38662	9.11514	0	0	0	0	6.84876	9.08547	0	0	LOC_Os07g05110	GO:0008152	metabolic process	The chemical reactions and pathways, including anabolism and catabolism, by which living organisms transform chemical substances. Metabolic processes typically transform small molecules, but also include macromolecular processes such as DNA repair and replication, and protein synthesis and degradation. [GOC:go_curators, ISBN:0198547684]
XLOC_048542	11.8012	44.632	14.3197	32.3587	12.9596	16.3069	12.9407	16.2315	5.13657	10.9026	8.50367	5.20276
XLOC_048543	21.9166	34.1714	11.9331	5.46908	2.59192	0	0	0	0.856095	13.3254	0	0	LOC_Os07g05690
XLOC_049114	54.7914	30.6845	7.15985	3.1903	6.4798	2.03837	7.39469	9.27513	0	0	0	0
XLOC_049157	38.7755	32.7767	11.9331	5.46908	0	0	1.84867	2.31878	17.978	21.8051	0	0	LOC_Os07g17970	GO:0016874	ligase activity	Catalysis of the joining of two substances, or two groups within a single molecule, with the concomitant hydrolysis of the diphosphate bond in ATP or a similar triphosphate. [EC:6, GOC:mah]
XLOC_049329	80.9228	44.632	20.2862	42.3854	1.29596	0	1.84867	2.31878	11.1292	1.81709	0	0	LOC_Os07g23150	GO:0016747	transferase activity, transferring acyl groups other than amino-acyl groups	Catalysis of the transfer of an acyl group, other than amino-acyl, from one compound (donor) to another (acceptor). [GOC:jl]
XLOC_049340	3.37178	21.6186	3.57992	1.82303	0	0	1.84867	2.31878	0.856095	3.02849	0	0	LOC_Os07g23430	GO:0055114	oxidation-reduction process	A metabolic process that results in the removal or addition of one or more electrons to or from a substance, with or without the concomitant removal or addition of a proton or protons. [GOC:dhl, GOC:ecd, GOC:jh2, GOC:jid, GOC:mlg, GOC:rph]
XLOC_049665	15.173	22.316	8.35316	3.64606	0	0	1.84867	2.31878	5.99266	21.1994	0	0
XLOC_049760	134.871	135.988	83.5316	69.7308	3.88788	14.2686	46.2168	41.7381	18.8341	55.7242	2.83456	13.0069	LOC_Os07g31250	GO:0016772	transferase activity, transferring phosphorus-containing groups	Catalysis of the transfer of a phosphorus-containing group from one compound (donor) to another (acceptor). [GOC:jl, ISBN:0198506732]
XLOC_049774	148.358	126.225	36.9926	51.5005	27.2152	69.3045	94.2823	99.7077	77.0485	94.4889	192.75	144.377
XLOC_049817	34.5608	26.5003	2.38662	5.92484	1.29596	0	5.54602	6.95635	11.9853	14.5368	1.41728	0
XLOC_049917	20.2307	22.316	1.19331	2.27878	0	0	0	2.31878	0	42.3989	0	1.30069	LOC_Os07g34280	GO:0016787	hydrolase activity	Catalysis of the hydrolysis of various bonds, e.g. C-O, C-N, C-C, phosphoric anhydride bonds, etc. Hydrolase is the systematic name for any enzyme of EC class 3. [ISBN:0198506732]
XLOC_049957	96.9387	85.7772	25.0595	7.29211	0	0	0	0	0	0.605698	0	0
XLOC_050039	31.189	23.7108	3.57992	7.74787	0	0	7.39469	9.27513	5.99266	14.5368	0	22.1117	LOC_Os07g36810	GO:0016021	integral component of membrane	The component of a membrane consisting of the gene products and protein complexes having at least some part of their peptide sequence embedded in the hydrophobic region of the membrane. [GOC:dos, GOC:go_curators]
XLOC_050234	19.3877	14.6449	1.19331	2.27878	1.29596	0	0	0	0	0.605698	2.83456	1.30069	LOC_Os07g40690	GO:0050662	coenzyme binding	Interacting selectively and non-covalently with a coenzyme, any of various nonprotein organic cofactors that are required, in addition to an enzyme and a substrate, for an enzymatic reaction to proceed. [ISBN:0198506732]
XLOC_050571	12.6442	9.06588	4.77323	3.1903	3.88788	0	0	0	0	14.5368	0	0	LOC_Os07g46860	GO:0016491	oxidoreductase activity	Catalysis of an oxidation-reduction (redox) reaction, a reversible chemical reaction in which the oxidation state of an atom or atoms within a molecule is altered. One substrate acts as a hydrogen or electron donor and becomes oxidized, while the other acts as hydrogen or electron acceptor and becomes reduced. [GOC:go_curators]
XLOC_050607	497.338	344.504	227.922	209.648	217.721	220.144	464.017	456.8	375.826	350.699	211.174	258.838	LOC_Os07g47480	GO:0046916	cellular transition metal ion homeostasis	Any process involved in the maintenance of an internal steady state of transition metal ions at the level of a cell. A transition metal is an element whose atom has an incomplete d-subshell of extranuclear electrons, or which gives rise to a cation or cations with an incomplete d-subshell. Transition metals often have more than one valency state. Biologically relevant transition metals include va…
XLOC_050876	652.44	532.795	343.673	357.769	681.675	497.361	619.305	635.347	254.26	745.614	311.801	327.774	LOC_Os07g04350	GO:0016021	integral component of membrane	The component of a membrane consisting of the gene products and protein complexes having at least some part of their peptide sequence embedded in the hydrophobic region of the membrane. [GOC:dos, GOC:go_curators]
XLOC_051160	305.989	263.608	125.297	112.572	64.798	79.4963	149.742	143.765	160.946	234.405	99.2094	75.4401	LOC_Os07g10630	GO:0016772	transferase activity, transferring phosphorus-containing groups	Catalysis of the transfer of a phosphorus-containing group from one compound (donor) to another (acceptor). [GOC:jl, ISBN:0198506732]
XLOC_051721	0.842945	11.158	1.19331	9.11514	0	0	1.84867	2.31878	0.856095	6.66268	0	0	LOC_Os07g23410	GO:0055114	oxidation-reduction process	A metabolic process that results in the removal or addition of one or more electrons to or from a substance, with or without the concomitant removal or addition of a proton or protons. [GOC:dhl, GOC:ecd, GOC:jh2, GOC:jid, GOC:mlg, GOC:rph]
XLOC_052487	118.855	62.7638	11.9331	41.9296	11.6636	36.6906	36.9734	39.4193	5.99266	73.2895	15.5901	6.50345	LOC_Os07g39810
XLOC_052547	762.866	633.915	330.546	352.756	282.519	458.632	717.285	725.779	560.742	652.337	507.385	556.696	LOC_Os07g41080
XLOC_052729	89.3522	55.7901	4.77323	8.65938	5.18384	6.1151	1.84867	2.31878	11.9853	21.1994	0	6.50345	LOC_Os07g45360	GO:0005524	ATP binding	Interacting selectively and non-covalently with ATP, adenosine 5'-triphosphate, a universally important coenzyme and enzyme regulator. [ISBN:0198506732]
XLOC_052849	122.227	57.1848	9.54647	21.4206	11.6636	18.3453	20.3354	18.5503	61.6388	69.0496	22.6764	10.4055	LOC_Os07g47820
XLOC_052939	53.9485	48.1189	0	0	0	0	0	0	0	9.69117	0	0
XLOC_052940	24.4454	24.4082	0	2.27878	0	0	0	0	0	10.2969	1.41728	0
XLOC_053156	166.06	234.318	133.651	106.191	45.3586	81.5347	16.638	16.2315	0.856095	7.26838	22.6764	5.20276
XLOC_053182	68.2786	61.3691	22.6729	17.3188	5.18384	14.2686	27.7301	27.8254	41.0925	36.9476	28.3456	6.50345
XLOC_053247	101.153	54.3953	42.9591	38.2836	11.6636	26.4988	36.9734	34.7817	35.956	59.3584	32.5974	31.2166	LOC_Os08g02440	GO:0016772	transferase activity, transferring phosphorus-containing groups	Catalysis of the transfer of a phosphorus-containing group from one compound (donor) to another (acceptor). [GOC:jl, ISBN:0198506732]
XLOC_053592	32.0319	6.97376	2.38662	5.46908	0	4.07673	7.39469	9.27513	1.71219	23.6222	4.25183	32.5173	LOC_Os08g09010	GO:0045735	nutrient reservoir activity	Functions in the storage of nutritious substrates. [GOC:ai]
XLOC_054014	85.9804	57.8822	31.026	25.0666	40.1748	52.9975	40.6708	51.0132	36.8121	57.5413	63.7775	20.8111	LOC_Os08g17320	GO:0016772	transferase activity, transferring phosphorus-containing groups	Catalysis of the transfer of a phosphorus-containing group from one compound (donor) to another (acceptor). [GOC:jl, ISBN:0198506732]
XLOC_054127	171.961	205.028	126.491	108.926	53.1344	61.151	90.5849	90.4325	100.163	135.676	87.8712	71.538	LOC_Os08g20000	GO:0043531	ADP binding	Interacting selectively and non-covalently with ADP, adenosine 5'-diphosphate. [GOC:jl]
XLOC_054512	78.3939	53.0006	32.2193	26.4339	22.0313	10.1918	14.7894	11.5939	0	0	0	0
XLOC_054720	198.935	124.83	27.4461	39.6508	63.502	50.9592	53.6115	57.9696	6.84876	30.8906	12.7555	24.7131
XLOC_054721	31.189	18.8291	5.96654	11.3939	3.88788	8.15347	3.69734	4.63757	5.13657	3.02849	0	2.60138
XLOC_054770	149.201	43.2373	4.77323	6.3806	11.6636	22.422	46.2168	57.9696	3.42438	75.7123	14.1728	20.8111	LOC_Os08g32970	GO:0005544	calcium-dependent phospholipid binding	Interacting selectively and non-covalently with phospholipids, a class of lipids containing phosphoric acid as a mono- or diester, in the presence of calcium. [GOC:jl]
XLOC_054894	16.8589	5.57901	3.57992	3.64606	0	0	0	0	0	7.26838	0	0
XLOC_054916	163.531	66.2507	13.1264	15.9515	12.9596	4.07673	5.54602	6.95635	3.42438	56.9356	7.08639	5.20276	LOC_Os08g35560	GO:0016021	integral component of membrane	The component of a membrane consisting of the gene products and protein complexes having at least some part of their peptide sequence embedded in the hydrophobic region of the membrane. [GOC:dos, GOC:go_curators]
XLOC_054953	111.269	89.2641	21.4795	28.2569	14.2556	28.5371	40.6708	46.3757	29.9633	81.7692	15.5901	33.818	LOC_Os08g36390	GO:0046872	metal ion binding	Interacting selectively and non-covalently with any metal ion. [GOC:ai]
XLOC_055312	75.8651	13.9475	4.77323	11.8497	40.1748	44.8441	25.8814	20.869	14.5536	32.7077	21.2592	10.4055	LOC_Os08g43620
XLOC_055367	12.6442	50.2111	0	6.83635	1.29596	0	0	0	1.71219	24.8336	8.50367	0	LOC_Os08g44590	GO:0055114	oxidation-reduction process	A metabolic process that results in the removal or addition of one or more electrons to or from a substance, with or without the concomitant removal or addition of a proton or protons. [GOC:dhl, GOC:ecd, GOC:jh2, GOC:jid, GOC:mlg, GOC:rph]
XLOC_055828	130.657	118.554	60.8587	52.8678	89.4213	95.8032	107.223	95.0701	63.351	105.391	76.533	117.062	LOC_Os08g09390
XLOC_056224	85.9804	73.9218	1.19331	6.3806	0	0	0	0	0.856095	4.23989	0	0	LOC_Os08g16910	GO:0055114	oxidation-reduction process	A metabolic process that results in the removal or addition of one or more electrons to or from a substance, with or without the concomitant removal or addition of a proton or protons. [GOC:dhl, GOC:ecd, GOC:jh2, GOC:jid, GOC:mlg, GOC:rph]
XLOC_056332	63.2209	97.6326	29.8327	31.903	1.29596	2.03837	1.84867	0	5.99266	2.42279	0	0	LOC_Os08g19694	GO:0043531	ADP binding	Interacting selectively and non-covalently with ADP, adenosine 5'-diphosphate. [GOC:jl]
XLOC_056739	91.0381	89.9615	47.7323	42.8411	20.7354	14.2686	29.5788	25.5066	0.856095	0	1.41728	0
XLOC_056803	139.929	134.594	68.0186	55.1466	22.0313	63.1894	66.5522	53.332	60.7827	69.0496	51.022	16.909	LOC_Os08g29809	GO:0043531	ADP binding	Interacting selectively and non-covalently with ADP, adenosine 5'-diphosphate. [GOC:jl]
XLOC_057095	22.7595	25.1055	1.19331	1.82303	1.29596	0	0	0	1.71219	16.9595	0	0	LOC_Os08g35760	GO:0045735	nutrient reservoir activity	Functions in the storage of nutritious substrates. [GOC:ai]
XLOC_057177	266.371	208.515	33.4126	27.8012	55.7263	110.072	151.591	166.952	29.1072	194.429	77.9503	78.0415	LOC_Os08g37400	GO:0046872	metal ion binding	Interacting selectively and non-covalently with any metal ion. [GOC:ai]
XLOC_057383	175.333	275.463	157.517	97.532	69.9818	81.5347	127.558	139.127	158.377	190.189	85.0367	67.6359	LOC_Os08g41390	GO:0061077	chaperone-mediated protein folding	The process of inhibiting aggregation and assisting in the covalent and noncovalent assembly of single chain polypeptides or multisubunit complexes into the correct tertiary structure that is dependent on interaction with a chaperone. [GOC:dph, GOC:vw]
XLOC_057441	604.392	771.298	411.691	282.114	299.367	366.906	549.056	528.683	303.057	607.515	402.507	369.396	LOC_Os08g42600	GO:0051726	regulation of cell cycle	Any process that modulates the rate or extent of progression through the cell cycle. [GOC:ai, GOC:dph, GOC:tb]
XLOC_057815	15.173	13.9475	14.3197	2.27878	1.29596	2.03837	7.39469	9.27513	0.856095	12.7197	0	0
XLOC_057862	14.3301	11.158	8.35316	9.11514	0	0	0	0	10.2731	12.7197	4.25183	2.60138	LOC_Os09g01470
XLOC_058466	74.1792	79.5008	15.513	36.4606	11.6636	26.4988	53.6115	53.332	26.5389	74.5009	36.8492	18.2097
XLOC_058489	127.285	79.5008	0	0.911514	0	0	0	2.31878	0	1.81709	0	0	LOC_Os09g15460
XLOC_058682	69.1215	52.3032	28.6394	25.9781	20.7354	18.3453	25.8814	30.1442	8.56095	31.4963	28.3456	2.60138	LOC_Os09g19930	GO:0055114	oxidation-reduction process	A metabolic process that results in the removal or addition of one or more electrons to or from a substance, with or without the concomitant removal or addition of a proton or protons. [GOC:dhl, GOC:ecd, GOC:jh2, GOC:jid, GOC:mlg, GOC:rph]
XLOC_058978	715.661	587.888	247.015	202.812	320.102	287.41	414.103	422.019	185.773	609.332	192.75	240.628	LOC_Os09g26370
XLOC_058982	38.7755	33.474	0	1.82303	1.29596	4.07673	1.84867	2.31878	0	13.9311	0	0
XLOC_059111	1235.76	846.614	412.885	371.442	475.617	507.553	1007.53	1082.87	531.635	937.621	484.709	425.326	LOC_Os09g28850
XLOC_059126	48.8908	9.06588	8.35316	11.3939	9.07172	8.15347	7.39469	9.27513	7.70485	25.4393	1.41728	1.30069	LOC_Os09g29120
XLOC_059144	37.9325	32.0793	9.54647	10.0267	9.07172	8.15347	5.54602	6.95635	15.4097	21.1994	8.50367	1.30069
XLOC_059170	450.976	205.028	89.4981	119.408	124.412	195.683	269.906	280.573	200.326	332.528	121.886	118.363	LOC_Os09g29960	GO:0006355	regulation of transcription, DNA-templated	Any process that modulates the frequency, rate or extent of cellular DNA-templated transcription. [GOC:go_curators, GOC:txnOH]
XLOC_059282	32.0319	29.9872	16.7063	9.11514	0	4.07673	7.39469	9.27513	19.6902	13.3254	12.7555	22.1117	LOC_Os09g32944	GO:0005634	nucleus	A membrane-bounded organelle of eukaryotic cells in which chromosomes are housed and replicated. In most cells, the nucleus contains all of the cell's chromosomes except the organellar chromosomes, and is the site of RNA synthesis and processing. In some species, or in specialized cell types, RNA metabolism or DNA replication may be absent. [GOC:go_curators]
XLOC_059582	118.012	59.2769	0	1.36727	0	0	0	0	0	52.6957	0	0
XLOC_059651	311.047	170.857	113.364	82.0362	77.7576	99.88	151.591	120.577	84.7534	145.368	51.022	72.8387	LOC_Os09g02360	GO:0051301	cell division	The process resulting in division and partitioning of components of a cell to form more cells may or may not be accompanied by the physical separation of a cell into distinct, individually membrane-bounded daughter cells. [GOC:di, GOC:go_curators, GOC:pr]
XLOC_059683	0.842945	0.697376	1.19331	0.455757	0	10.1918	0	0	0	2.42279	5.66911	1.30069	LOC_Os09g02830	GO:0046983	protein dimerization activity	The formation of a protein dimer, a macromolecular structure consists of two noncovalently associated identical or nonidentical subunits. [ISBN:0198506732]
XLOC_059805	5.90062	14.6449	0	5.92484	0	0	0	0	5.13657	8.47977	2.83456	1.30069
XLOC_060817	64.9068	11.8554	4.77323	4.10181	1.29596	0	11.092	2.31878	4.28047	29.0735	0	0	LOC_Os09g27260
XLOC_060849	130.657	147.844	110.978	103.913	60.9101	52.9975	160.834	176.228	114.717	153.847	167.239	54.629	LOC_Os09g27940	GO:0030163	protein catabolic process	The chemical reactions and pathways resulting in the breakdown of a protein by the destruction of the native, active configuration, with or without the hydrolysis of peptide bonds. [GOC:mah]
XLOC_060871	113.798	29.2898	7.15985	11.3939	1.29596	0	24.0327	25.5066	2.56828	51.4843	0	1.30069	LOC_Os09g28340
XLOC_060994	57.3203	27.895	5.96654	15.04	0	2.03837	7.39469	9.27513	12.8414	26.045	1.41728	3.90207	LOC_Os09g31450
XLOC_061032	61.535	46.0268	7.15985	0.455757	3.88788	12.2302	0	0	3.42438	18.1709	7.08639	6.50345	LOC_Os09g32360
XLOC_061076	193.034	161.791	53.6989	39.6508	24.6232	24.4604	72.0982	76.5198	42.8047	130.225	51.022	40.3214	LOC_Os09g33580	GO:0046983	protein dimerization activity	The formation of a protein dimer, a macromolecular structure consists of two noncovalently associated identical or nonidentical subunits. [ISBN:0198506732]
XLOC_061363	51.4197	31.3819	14.3197	11.3939	10.3677	4.07673	9.24336	9.27513	10.2731	19.3823	1.41728	6.50345
XLOC_061389	16.016	6.97376	0	1.82303	1.29596	0	0	0	0	0	0	0
XLOC_061422	55.6344	23.0134	0	0	0	0	0	2.31878	0	10.9026	0	0
XLOC_061438	7.58651	0	0	0	0	0	0	0	0	3.63419	0	0
XLOC_061451	28.6601	32.0793	33.4126	7.29211	9.07172	14.2686	3.69734	4.63757	0	0	1.41728	1.30069
XLOC_061543	0	0	0	0	0	0	0	0	0	0	0	0
XLOC_034932	332.12	298.477	116.944	154.957	138.668	103.957	171.926	187.821	186.629	244.702	145.98	200.306	LOC_Os04g57970
XLOC_025196	1482.74	1025.14	517.896	588.382	872.181	905.035	1125.84	1096.78	636.078	1383.41	1004.85	835.044	LOC_Os02g48190	GO:0016021	integral component of membrane	The component of a membrane consisting of the gene products and protein complexes having at least some part of their peptide sequence embedded in the hydrophobic region of the membrane. [GOC:dos, GOC:go_curators]
XLOC_025196	1482.74	1025.14	517.896	588.382	872.181	905.035	1125.84	1096.78	636.078	1383.41	1004.85	835.044	LOC_Os02g48184
XLOC_039712	182.919	248.266	174.223	126.245	55.7263	36.6906	151.591	171.59	119.853	242.279	117.634	63.7339	LOC_Os05g34790
XLOC_002697	151.73	61.3691	10.7398	13.2169	10.3677	20.3837	36.9734	30.1442	7.70485	78.7407	8.50367	11.7062	LOC_Os01g59020	GO:0055114	oxidation-reduction process	A metabolic process that results in the removal or addition of one or more electrons to or from a substance, with or without the concomitant removal or addition of a proton or protons. [GOC:dhl, GOC:ecd, GOC:jh2, GOC:jid, GOC:mlg, GOC:rph]
XLOC_039712	182.919	248.266	174.223	126.245	55.7263	36.6906	151.591	171.59	119.853	242.279	117.634	63.7339
XLOC_007314	57.3203	86.4746	17.8996	5.92484	7.77576	6.1151	9.24336	9.27513	9.41704	40.5818	5.66911	5.20276
XLOC_002697	151.73	61.3691	10.7398	13.2169	10.3677	20.3837	36.9734	30.1442	7.70485	78.7407	8.50367	11.7062	LOC_Os01g59009
XLOC_031598	284.073	117.857	103.818	93.8859	117.932	108.033	134.953	150.721	72.768	180.498	107.713	62.4332	LOC_Os03g57270	GO:0017004	cytochrome complex assembly	The aggregation, arrangement and bonding together of a cytochrome complex. A cytochrome complex is a protein complex in which at least one of the proteins is a cytochrome, i.e. a heme-containing protein involved in catalysis of redox reactions. [GOC:jl, GOC:mah]
XLOC_049955	99.4675	103.909	23.8662	13.6727	2.59192	8.15347	16.638	20.869	2.56828	76.9237	0	0
XLOC_031598	284.073	117.857	103.818	93.8859	117.932	108.033	134.953	150.721	72.768	180.498	107.713	62.4332	LOC_Os03g57260	GO:0046872	metal ion binding	Interacting selectively and non-covalently with any metal ion. [GOC:ai]
XLOC_049955	99.4675	103.909	23.8662	13.6727	2.59192	8.15347	16.638	20.869	2.56828	76.9237	0	0	LOC_Os07g34880	GO:0003677	DNA binding	Any molecular function by which a gene product interacts selectively and non-covalently with DNA (deoxyribonucleic acid). [GOC:dph, GOC:jl, GOC:tb, GOC:vw]
XLOC_034932	332.12	298.477	116.944	154.957	138.668	103.957	171.926	187.821	186.629	244.702	145.98	200.306
XLOC_007314	57.3203	86.4746	17.8996	5.92484	7.77576	6.1151	9.24336	9.27513	9.41704	40.5818	5.66911	5.20276
XLOC_000014	85.9804	67.6454	115.751	80.669	33.695	55.0359	70.2495	60.2884	95.0265	67.2325	32.5974	44.2235	LOC_Os01g01160	GO:1902395	regulation of 1-deoxy-D-xylulose-5-phosphate synthase activity	Any process that modulates the frequency, rate or extent of 1-deoxy-D-xylulose-5-phosphate synthase activity. [GOC:TermGenie, PMID:23612965]
XLOC_000029	12.6442	30.6845	63.2453	49.6775	3.88788	0	7.39469	9.27513	35.0999	20.5937	12.7555	11.7062	LOC_Os01g01400	GO:0003676	nucleic acid binding	Interacting selectively and non-covalently with any nucleic acid. [GOC:jl]
XLOC_000041	665.084	1032.12	1424.81	975.775	327.878	684.891	556.45	547.233	782.47	708.061	555.573	371.998	LOC_Os01g01689	GO:0090399	replicative senescence	A cell aging process associated with the dismantling of a cell as a response to telomere shortening and/or cellular aging. [GOC:BHF]
XLOC_000079	48.0479	31.3819	60.8587	18.686	47.9505	30.5755	11.092	6.95635	0.856095	0	0	0
XLOC_000122	20.2307	44.632	41.7658	17.7745	0	14.2686	1.84867	2.31878	8.56095	24.2279	14.1728	1.30069	LOC_Os01g03530	GO:0080167	response to karrikin	Any process that results in a change in state or activity of a cell or an organism (in terms of movement, secretion, enzyme production, gene expression, etc.) as a result of a karrikin stimulus. Karrikins are signaling molecules in smoke from burning vegetation that trigger seed germination for many angiosperms (flowering plants). [PMID:20351290]
XLOC_000177	4.21473	5.57901	2.38662	20.5091	0	0	1.84867	0	11.9853	16.3538	1.41728	3.90207	LOC_Os01g04640	GO:0016021	integral component of membrane	The component of a membrane consisting of the gene products and protein complexes having at least some part of their peptide sequence embedded in the hydrophobic region of the membrane. [GOC:dos, GOC:go_curators]
XLOC_000232	1615.93	1283.17	2280.41	2009.43	1715.85	1606.23	1343.98	1344.89	1419.4	850.4	846.115	1169.32	LOC_Os01g05630	GO:0046982	protein heterodimerization activity	Interacting selectively and non-covalently with a nonidentical protein to form a heterodimer. [GOC:ai]
XLOC_000324	61.535	72.5271	91.8847	75.1999	15.5515	42.8057	29.5788	27.8254	39.3804	43.0046	24.0937	20.8111	LOC_Os01g07610
XLOC_000534	39.6184	87.172	91.8847	65.1732	15.5515	16.3069	24.0327	25.5066	36.8121	46.6388	2.83456	6.50345	LOC_Os01g12290
XLOC_001291	73.3362	100.422	102.625	119.408	49.2465	38.729	36.9734	34.7817	69.3437	112.054	45.3529	49.4263	LOC_Os01g29430	GO:0080156	mitochondrial mRNA modification	The covalent alteration within the mitochondrion of one or more nucleotides within an mRNA to produce an mRNA molecule with a sequence that differs from that coded genetically. [PMID:20566637]
XLOC_001732	117.169	97.6326	124.104	147.665	169.771	124.34	90.5849	90.4325	180.636	77.5294	63.7775	106.657	LOC_Os01g39670	GO:0016829	lyase activity	Catalysis of the cleavage of C-C, C-O, C-N and other bonds by other means than by hydrolysis or oxidation, or conversely adding a group to a double bond. They differ from other enzymes in that two substrates are involved in one reaction direction, but only one in the other direction. When acting on the single substrate, a molecule is eliminated and this generates either a new double bond or a new…
XLOC_001843	46.362	33.474	81.145	44.6642	14.2556	6.1151	9.24336	9.27513	76.1924	25.4393	34.0147	26.0138	LOC_Os01g41730	GO:0016772	transferase activity, transferring phosphorus-containing groups	Catalysis of the transfer of a phosphorus-containing group from one compound (donor) to another (acceptor). [GOC:jl, ISBN:0198506732]
XLOC_001871	173.647	129.015	221.955	228.79	92.0132	126.379	158.986	141.446	157.521	157.481	65.1948	70.2373
XLOC_001908	159.317	130.409	159.903	212.838	178.843	112.11	120.164	122.896	200.326	86.0091	145.98	178.195	LOC_Os01g43010
XLOC_001934	187.977	152.725	130.071	200.077	102.381	89.6881	99.8283	104.345	87.3216	66.6268	41.1011	85.8456	LOC_Os01g43510
XLOC_001953	48.0479	47.4216	60.8587	77.0229	18.1434	34.6522	35.1248	39.4193	55.6461	47.8501	21.2592	32.5173
XLOC_001955	12.6442	11.8554	11.9331	24.6109	2.59192	0	3.69734	4.63757	7.70485	1.2114	0	1.30069	LOC_Os01g43880
XLOC_001964	538.642	638.796	695.699	592.028	235.865	309.832	441.833	466.075	553.037	588.133	498.882	525.479	LOC_Os01g44040
XLOC_002175	1064.64	1407.3	1607.39	1324.43	642.796	568.704	1090.72	1066.64	981.084	1198.68	745.488	897.477	LOC_Os01g48790
XLOC_002180	222.538	292.898	363.959	292.596	125.708	105.995	212.597	206.372	222.585	253.787	274.952	271.844	LOC_Os01g48900	GO:0005525	GTP binding	Interacting selectively and non-covalently with GTP, guanosine triphosphate. [GOC:ai]
XLOC_002424	13.4871	6.27638	7.15985	4.55757	0	0	0	0	11.9853	2.42279	0	0	LOC_Os01g53580	GO:0090305	nucleic acid phosphodiester bond hydrolysis	The nucleic acid metabolic process in which the phosphodiester bonds between nucleotides are cleaved by hydrolysis. [GOC:dph, GOC:tb]
XLOC_002622	64.9068	24.4082	41.7658	25.5224	27.2152	22.422	18.4867	20.869	23.9706	33.9191	42.5183	36.4193	LOC_Os01g57735
XLOC_002675	153.416	109.488	174.223	143.108	121.82	110.072	70.2495	74.2011	113.861	135.071	62.3602	35.1187	LOC_Os01g58630
XLOC_002748	70.8074	67.6454	101.431	75.6556	10.3677	38.729	31.4274	34.7817	76.1924	73.8952	5.66911	13.0069	LOC_Os01g59890	GO:0008270	zinc ion binding	Interacting selectively and non-covalently with zinc (Zn) ions. [GOC:ai]
XLOC_002751	106.211	106.698	145.584	139.006	115.34	152.877	73.9469	81.1574	91.6021	75.7123	38.2665	75.4401	LOC_Os01g60010	GO:0008150	biological_process	Any process specifically pertinent to the functioning of integrated living units: cells, tissues, organs, and organisms. A process is a collection of molecular events with a defined beginning and end. [GOC:go_curators, GOC:isa_complete]
XLOC_002785	12.6442	4.18425	0	10.4824	1.29596	0	0	0	1.71219	10.9026	0	2.60138
XLOC_002789	37.9325	31.3819	48.9256	38.2836	19.4394	0	1.84867	2.31878	20.5463	23.6222	5.66911	5.20276	LOC_Os01g60800	GO:0008150	biological_process	Any process specifically pertinent to the functioning of integrated living units: cells, tissues, organs, and organisms. A process is a collection of molecular events with a defined beginning and end. [GOC:go_curators, GOC:isa_complete]
XLOC_002877	32.8749	34.8688	83.5316	68.8193	18.1434	22.422	9.24336	9.27513	44.5169	52.6957	14.1728	11.7062	LOC_Os01g62570	GO:0019725	cellular homeostasis	Any process involved in the maintenance of an internal steady state at the level of the cell. [GOC:isa_complete, GOC:jl, ISBN:0395825172]
XLOC_002878	131.499	78.1061	103.818	118.041	67.3899	28.5371	61.0062	67.2447	40.2364	95.7003	31.1801	49.4263	LOC_Os01g62584
XLOC_003165	130.657	138.778	163.483	164.528	81.6455	118.225	109.072	115.939	145.536	141.733	59.5257	54.629	LOC_Os01g68440	GO:0060184	cell cycle switching	The process in which a cell switches cell cycle mode. [GOC:dph, GOC:kmv, GOC:tb]
XLOC_003192	150.044	182.015	219.569	139.917	64.798	46.8824	109.072	106.664	130.126	149.607	79.3675	101.454	LOC_Os01g69060	GO:0016787	hydrolase activity	Catalysis of the hydrolysis of various bonds, e.g. C-O, C-N, C-C, phosphoric anhydride bonds, etc. Hydrolase is the systematic name for any enzyme of EC class 3. [ISBN:0198506732]
XLOC_003267	32.0319	41.8425	84.7249	66.0847	7.77576	12.2302	22.1841	25.5066	47.9413	41.1875	9.92094	9.10484
XLOC_003268	166.06	118.554	149.164	140.829	73.8697	69.3045	118.315	113.62	229.433	73.8952	147.397	182.097	LOC_Os01g71190	GO:0042335	cuticle development	The chemical reactions and pathways resulting in the formation of a cuticle, the outer layer of some animals and plants, which acts to prevent water loss. [ISBN:0192800825]
XLOC_003359	229.281	177.133	261.334	221.042	114.044	95.8032	155.288	157.677	362.128	140.522	160.152	213.313	LOC_Os01g72950	GO:0046777	protein autophosphorylation	The phosphorylation by a protein of one or more of its own amino acid residues (cis-autophosphorylation), or residues on an identical protein (trans-autophosphorylation). [ISBN:0198506732]
XLOC_003441	59.0062	29.9872	28.6394	41.4739	16.8475	24.4604	31.4274	34.7817	78.7607	23.0165	26.9283	20.8111	LOC_Os01g74490	GO:0046916	cellular transition metal ion homeostasis	Any process involved in the maintenance of an internal steady state of transition metal ions at the level of a cell. A transition metal is an element whose atom has an incomplete d-subshell of extranuclear electrons, or which gives rise to a cation or cations with an incomplete d-subshell. Transition metals often have more than one valency state. Biologically relevant transition metals include va…
XLOC_003519	37.0896	61.3691	90.6914	42.8411	11.6636	6.1151	5.54602	6.95635	0	0	0	0	LOC_Os01g02490
XLOC_003689	140.772	117.857	217.182	139.917	64.798	91.7265	72.0982	71.8823	165.226	126.591	70.8639	65.0345	LOC_Os01g06000
XLOC_003781	26.9743	27.895	56.0855	35.549	23.3273	30.5755	12.9407	6.95635	29.1072	32.102	12.7555	13.0069	LOC_Os01g07610
XLOC_003808	48.0479	48.8163	153.937	62.4387	7.77576	26.4988	42.5195	51.0132	64.2071	67.8382	29.7628	15.6083	LOC_Os01g08140
XLOC_004009	40.4614	40.4478	23.8662	30.08	14.2556	18.3453	3.69734	4.63757	36.8121	22.4108	5.66911	7.80415	LOC_Os01g12230	GO:0042318	penicillin biosynthetic process	The chemical reactions and pathways resulting in the formation of any antibiotic that contains the condensed beta-lactamthiazolidine ring system. [GOC:jl, ISBN:0198506732]
XLOC_004021	55.6344	81.593	134.844	145.386	63.502	42.8057	53.6115	64.9259	92.4582	71.4724	51.022	70.2373	LOC_Os01g12464
XLOC_004045	169.432	145.752	195.703	165.44	63.502	71.3428	110.92	129.852	156.665	156.27	124.72	161.286	LOC_Os01g13000	GO:0046983	protein dimerization activity	The formation of a protein dimer, a macromolecular structure consists of two noncovalently associated identical or nonidentical subunits. [ISBN:0198506732]
XLOC_004120	12.6442	19.5265	20.2862	6.83635	0	0	0	2.31878	19.6902	4.23989	0	0	LOC_Os01g14530	GO:0016021	integral component of membrane	The component of a membrane consisting of the gene products and protein complexes having at least some part of their peptide sequence embedded in the hydrophobic region of the membrane. [GOC:dos, GOC:go_curators]
XLOC_004458	43.8332	68.3428	65.6319	50.589	2.59192	22.422	29.5788	27.8254	25.6828	57.5413	36.8492	22.1117
XLOC_004610	69.9645	105.304	134.844	85.6823	51.8384	38.729	18.4867	11.5939	53.934	66.0211	18.4246	7.80415	LOC_Os01g25810
XLOC_005225	11.8012	15.3423	17.8996	37.8278	2.59192	8.15347	9.24336	4.63757	22.2585	15.1425	1.41728	1.30069	LOC_Os01g40580	GO:0016020	membrane	A lipid bilayer along with all the proteins and protein complexes embedded in it an attached to it. [GOC:dos, GOC:mah, ISBN:0815316194]
XLOC_005231	67.4356	99.7247	153.937	107.559	34.9909	12.2302	31.4274	34.7817	95.8826	59.3584	35.4319	14.3076	LOC_Os01g40710	GO:0010218	response to far red light	Any process that results in a change in state or activity of a cell or an organism (in terms of movement, secretion, enzyme production, gene expression, etc.) as a result of far red light stimulus. Far red light is electromagnetic radiation of wavelength 700-800nm. An example of this response is seen at the beginning of many plant species developmental stages. These include germination, and the p…
XLOC_005284	17.7019	44.632	25.0595	34.6375	0	2.03837	0	0	0	0	0	0	LOC_Os01g41800	GO:0055114	oxidation-reduction process	A metabolic process that results in the removal or addition of one or more electrons to or from a substance, with or without the concomitant removal or addition of a proton or protons. [GOC:dhl, GOC:ecd, GOC:jh2, GOC:jid, GOC:mlg, GOC:rph]
XLOC_005395	32.8749	42.5399	126.491	40.1066	12.9596	18.3453	1.84867	4.63757	35.0999	39.9761	12.7555	9.10484
XLOC_005559	68.2786	83.6851	96.658	72.0096	18.1434	24.4604	16.638	9.27513	69.3437	45.4274	12.7555	10.4055	LOC_Os01g48140
XLOC_005614	19.3877	16.0396	11.9331	12.3054	1.29596	2.03837	1.84867	2.31878	17.978	15.1425	1.41728	1.30069	LOC_Os01g49430
XLOC_005863	61.535	50.9084	100.238	81.1247	62.2061	28.5371	24.0327	27.8254	48.7974	41.1875	12.7555	37.72	LOC_Os01g55070	GO:0008150	biological_process	Any process specifically pertinent to the functioning of integrated living units: cells, tissues, organs, and organisms. A process is a collection of molecular events with a defined beginning and end. [GOC:go_curators, GOC:isa_complete]
XLOC_005948	176.176	108.093	151.55	150.856	143.852	148.801	136.802	136.808	177.212	138.099	107.713	91.0484	LOC_Os01g56540	GO:0034968	histone lysine methylation	The modification of a histone by addition of one or more methyl groups to a lysine residue. [GOC:mah, GOC:pr]
XLOC_006004	176.176	184.107	188.543	166.807	73.8697	67.2661	85.0389	88.1138	127.558	155.059	119.051	140.475	LOC_Os01g57854	GO:0071944	cell periphery	The part of a cell encompassing the cell cortex, the plasma membrane, and any external encapsulating structures. [GOC:mah]
XLOC_006198	96.0958	126.922	125.297	98.8992	23.3273	16.3069	33.2761	13.9127	84.7534	103.574	39.6838	46.8249
XLOC_006449	27.8172	39.7504	21.4795	22.3321	15.5515	22.422	7.39469	9.27513	23.1146	13.3254	2.83456	2.60138
XLOC_006503	130.657	171.554	136.037	127.612	82.9415	59.1126	64.7035	67.2447	105.3	120.534	53.8566	113.16	LOC_Os01g68240
XLOC_006510	289.973	313.122	348.446	383.747	259.192	211.99	221.841	252.747	296.209	264.084	175.742	145.677	LOC_Os01g68390
XLOC_006514	41.3043	55.7901	121.717	150.856	49.2465	52.9975	44.3681	46.3757	151.529	49.6672	28.3456	42.9228	LOC_Os01g68510	GO:0080055	low-affinity nitrate transport	The directed movement of nitrate into, out of or within a cell, or between cells, by means of some agent such as a transporter or pore. In low-affinity transport the transporter is able to bind the solute only if it is present at very high concentrations. [PMID:19050168]
XLOC_006637	28.6601	13.9475	19.0929	17.3188	12.9596	20.3837	9.24336	11.5939	41.9486	6.66268	4.25183	11.7062	LOC_Os01g71460
XLOC_006643	226.752	516.058	471.357	431.602	161.995	203.837	195.959	197.097	287.648	336.162	197.002	204.208	LOC_Os01g71620
XLOC_006986	36.2466	38.3557	31.026	24.1551	20.7354	18.3453	3.69734	2.31878	0	0	0	0
XLOC_007049	8.42945	13.2501	9.54647	5.46908	1.29596	2.03837	1.84867	2.31878	0	6.66268	0	0
XLOC_007146	37.9325	33.474	39.3792	38.2836	10.3677	22.422	24.0327	30.1442	18.8341	41.7932	17.0073	6.50345
XLOC_007381	115.484	135.988	126.491	106.191	22.0313	63.1894	40.6708	32.463	56.5022	104.18	62.3602	53.3283	LOC_Os10g04590
XLOC_007432	34.5608	83.6851	100.238	112.116	14.2556	8.15347	14.7894	16.2315	59.0705	56.9356	26.9283	7.80415
XLOC_007513	69.9645	80.8956	83.5316	74.7441	53.1344	75.4196	49.9141	51.0132	95.0265	43.6103	32.5974	28.6152
XLOC_007741	55.6344	57.1848	26.2528	24.1551	7.77576	12.2302	18.4867	13.9127	29.1072	33.3134	26.9283	23.4124
XLOC_008047	34.5608	37.6583	62.052	30.9915	42.7667	24.4604	12.9407	16.2315	76.1924	44.216	12.7555	14.3076
XLOC_008113	29.5031	17.4344	26.2528	45.1199	9.07172	4.07673	16.638	13.9127	34.2438	12.114	2.83456	13.0069	LOC_Os10g22750
XLOC_008325	57.3203	45.3294	29.8327	29.6242	5.18384	10.1918	5.54602	2.31878	41.9486	15.1425	2.83456	5.20276	LOC_Os10g28420
XLOC_008356	59.0062	62.7638	77.565	92.0629	59.6142	36.6906	35.1248	37.1005	83.0412	84.192	15.5901	41.6221	LOC_Os10g29020
XLOC_008369	39.6184	6.97376	26.2528	33.726	14.2556	4.07673	12.9407	6.95635	22.2585	6.05698	0	11.7062
XLOC_008438	63.2209	73.2245	88.3048	103.913	19.4394	28.5371	7.39469	6.95635	63.351	56.3299	19.8419	45.5242	LOC_Os10g30590
XLOC_008511	53.9485	71.8297	75.1784	90.2399	93.3091	28.5371	48.0655	32.463	64.2071	58.147	18.4246	22.1117
XLOC_008528	53.9485	37.6583	48.9256	48.3102	7.77576	4.07673	12.9407	13.9127	15.4097	26.6507	8.50367	1.30069	LOC_Os10g32860
XLOC_008628	52.2626	75.3166	51.3123	72.4653	59.6142	34.6522	36.9734	44.0569	69.3437	79.3464	29.7628	27.3145	LOC_Os10g34790	GO:0046872	metal ion binding	Interacting selectively and non-covalently with any metal ion. [GOC:ai]
XLOC_008658	114.641	131.107	169.45	165.44	79.0536	61.151	42.5195	51.0132	142.112	128.408	43.9356	62.4332	LOC_Os10g35436	GO:0016746	transferase activity, transferring acyl groups	Catalysis of the transfer of an acyl group from one compound (donor) to another (acceptor). [GOC:jl, ISBN:0198506732]
XLOC_008700	36.2466	48.8163	84.7249	103.001	42.7667	34.6522	25.8814	20.869	65.0632	49.0615	19.8419	24.7131	LOC_Os10g36190
XLOC_008714	238.554	258.029	417.658	353.212	156.811	269.064	195.959	187.821	303.914	232.588	154.483	135.272	LOC_Os10g36530	GO:0045910	negative regulation of DNA recombination	Any process that stops, prevents, or reduces the frequency, rate or extent of DNA recombination. [GOC:go_curators]
XLOC_008773	983.717	882.878	1241.04	1330.35	857.926	925.418	1173.91	1196.49	1424.54	745.009	856.036	909.183	LOC_Os10g37850	GO:0005488	binding	The selective, non-covalent, often stoichiometric, interaction of a molecule with one or more specific sites on another molecule. [GOC:ceb, GOC:mah, ISBN:0198506732]
XLOC_008886	76.708	85.0798	78.7583	91.6071	29.8071	20.3837	62.8548	62.6071	97.5948	79.3464	28.3456	71.538	LOC_Os10g39800	GO:0009555	pollen development	The process whose specific outcome is the progression of the pollen grain over time, from its formation to the mature structure. The process begins with the meiosis of the microsporocyte to form four haploid microspores. The nucleus of each microspore then divides by mitosis to form a two-celled organism, the pollen grain, that contains a tube cell as well as a smaller generative cell. The pollen…
XLOC_008993	4.21473	0	2.38662	9.57089	0	0	0	0	0	7.26838	0	0	LOC_Os10g42040
XLOC_009128	208.207	281.74	342.479	307.636	123.116	112.11	160.834	139.127	228.577	274.381	113.382	92.3491	LOC_Os10g02650	GO:0008150	biological_process	Any process specifically pertinent to the functioning of integrated living units: cells, tissues, organs, and organisms. A process is a collection of molecular events with a defined beginning and end. [GOC:go_curators, GOC:isa_complete]
XLOC_009176	21.9166	36.9609	45.3457	47.3987	12.9596	4.07673	20.3354	25.5066	38.5243	47.2444	4.25183	15.6083	LOC_Os10g03620	GO:0031571	mitotic G1 DNA damage checkpoint	A mitotic cell cycle checkpoint that detects and negatively regulates progression through the G1/S transition of the cell cycle in response to DNA damage. [GOC:mtg_cell_cycle]
XLOC_009233	43.8332	59.9743	57.2788	61.9829	20.7354	18.3453	31.4274	23.1878	62.4949	59.9641	19.8419	33.818
XLOC_009912	13.4871	13.9475	32.2193	10.4824	2.59192	0	5.54602	2.31878	15.4097	10.9026	0	3.90207
XLOC_009925	85.1375	142.962	147.97	133.081	44.0626	57.0743	18.4867	16.2315	120.709	96.9117	31.1801	24.7131	LOC_Os10g21460
XLOC_009985	183.762	243.384	225.535	166.351	102.381	114.149	112.769	99.7077	107.868	118.717	65.1948	96.2511
XLOC_010106	18.5448	16.0396	3.57992	14.5842	0	0	1.84867	2.31878	48.7974	19.3823	2.83456	1.30069	LOC_Os10g25550	GO:0016772	transferase activity, transferring phosphorus-containing groups	Catalysis of the transfer of a phosphorus-containing group from one compound (donor) to another (acceptor). [GOC:jl, ISBN:0198506732]
XLOC_010325	23.6025	32.0793	54.8922	66.9963	11.6636	14.2686	9.24336	6.95635	18.8341	25.4393	18.4246	13.0069	LOC_Os10g30760	GO:0008270	zinc ion binding	Interacting selectively and non-covalently with zinc (Zn) ions. [GOC:ai]
XLOC_010405	47.2049	69.7376	109.784	45.5757	19.4394	36.6906	55.4602	51.0132	116.429	58.7527	28.3456	32.5173	LOC_Os10g32348	GO:0031977	thylakoid lumen	The volume enclosed by a thylakoid membrane. [GOC:mah, GOC:pz]
XLOC_010429	14.3301	17.4344	13.1264	5.01333	0	2.03837	0	0	9.41704	14.5368	1.41728	5.20276
XLOC_010547	321.162	352.872	263.721	296.242	200.874	130.455	219.992	229.56	249.98	265.901	134.641	191.202	LOC_Os10g35260
XLOC_010567	14.3301	30.6845	44.1524	35.549	6.4798	0	1.84867	2.31878	29.1072	20.5937	0	2.60138
XLOC_010587	5.05767	2.7895	0	1.36727	0	0	1.84867	2.31878	0	7.26838	0	0
XLOC_010697	43.8332	36.9609	59.6654	82.492	15.5515	4.07673	33.2761	41.7381	116.429	25.4393	34.0147	41.6221	LOC_Os10g38710
XLOC_010950	50.5767	29.2898	14.3197	29.1684	14.2556	22.422	16.638	16.2315	38.5243	31.4963	2.83456	9.10484
XLOC_010961	160.16	124.133	100.238	126.7	80.3495	95.8032	112.769	106.664	214.024	66.6268	75.1157	87.1463
XLOC_011078	152.573	104.606	94.2713	109.382	161.995	120.264	109.072	113.62	66.7754	53.9071	75.1157	74.1394
XLOC_011089	68.2786	36.9609	62.052	51.9563	32.399	34.6522	46.2168	44.0569	44.5169	51.4843	21.2592	20.8111
XLOC_011111	9.2724	8.36851	23.8662	18.2303	1.29596	0	0	0	11.9853	19.3823	0	0
XLOC_011125	278.172	311.03	286.394	274.366	234.569	214.028	192.262	204.053	182.348	158.087	136.059	195.104	LOC_Os11g01074
XLOC_011159	381.854	578.124	437.944	463.505	268.264	393.405	401.162	452.163	323.604	422.777	184.246	145.677	LOC_Os11g01780
XLOC_011173	33.7178	41.1452	46.539	39.1951	6.4798	14.2686	9.24336	11.5939	19.6902	14.5368	1.41728	9.10484	LOC_Os11g02054
XLOC_011230	42.1473	52.3032	31.026	32.8145	6.4798	18.3453	12.9407	9.27513	1.71219	50.8786	5.66911	14.3076	LOC_Os11g03230	GO:0016787	hydrolase activity	Catalysis of the hydrolysis of various bonds, e.g. C-O, C-N, C-C, phosphoric anhydride bonds, etc. Hydrolase is the systematic name for any enzyme of EC class 3. [ISBN:0198506732]
XLOC_011455	59.0062	43.9347	45.3457	41.0181	5.18384	4.07673	42.5195	46.3757	95.8826	66.0211	12.7555	7.80415	LOC_Os11g07830	GO:0005618	cell wall	The rigid or semi-rigid envelope lying outside the cell membrane of plant, fungal, most prokaryotic cells and some protozoan parasites, maintaining their shape and protecting them from osmotic lysis. In plants it is made of cellulose and, often, lignin in fungi it is composed largely of polysaccharides in bacteria it is composed of peptidoglycan in protozoan parasites such as Giardia species, it'…
XLOC_011937	433.274	301.266	334.126	349.566	531.344	646.162	366.037	391.874	369.833	261.662	300.463	355.089	LOC_Os11g19149	GO:0016021	integral component of membrane	The component of a membrane consisting of the gene products and protein complexes having at least some part of their peptide sequence embedded in the hydrophobic region of the membrane. [GOC:dos, GOC:go_curators]
XLOC_012139	39.6184	48.1189	107.398	71.5538	25.9192	16.3069	22.1841	25.5066	70.1998	43.0046	28.3456	26.0138	LOC_Os11g24530	GO:0008150	biological_process	Any process specifically pertinent to the functioning of integrated living units: cells, tissues, organs, and organisms. A process is a collection of molecular events with a defined beginning and end. [GOC:go_curators, GOC:isa_complete]
XLOC_012426	5.90062	19.5265	7.15985	15.4957	0	0	0	0	6.84876	1.2114	0	0
XLOC_012607	85.1375	61.3691	96.658	94.7974	19.4394	8.15347	18.4867	20.869	23.9706	58.147	19.8419	15.6083	LOC_Os11g34700
XLOC_012623	22.7595	16.0396	9.54647	16.863	0	0	0	0	10.2731	0.605698	0	1.30069
XLOC_012677	1068.01	828.482	990.446	1079.23	1428.15	1316.78	833.751	855.631	838.117	730.472	411.011	537.185	LOC_Os11g36050	GO:0051082	unfolded protein binding	Interacting selectively and non-covalently with an unfolded protein. [GOC:ai]
XLOC_012811	41.3043	86.4746	159.903	104.368	16.8475	18.3453	9.24336	4.63757	18.8341	1.2114	2.83456	10.4055	LOC_Os11g38630
XLOC_012826	67.4356	51.6058	40.5725	59.7042	15.5515	26.4988	49.9141	48.6944	77.0485	46.6388	59.5257	20.8111
XLOC_012987	91.0381	5.57901	25.0595	13.2169	0	0	0	0	0.856095	77.5294	4.25183	0	LOC_Os11g42200	GO:0055114	oxidation-reduction process	A metabolic process that results in the removal or addition of one or more electrons to or from a substance, with or without the concomitant removal or addition of a proton or protons. [GOC:dhl, GOC:ecd, GOC:jh2, GOC:jid, GOC:mlg, GOC:rph]
XLOC_013080	17.7019	6.97376	5.96654	8.65938	0	0	0	0	33.3877	0.605698	0	0	LOC_Os11g43980	GO:0098869	cellular oxidant detoxification	Any process carried out at the cellular level that reduces or removes the toxicity superoxide radicals or hydrogen peroxide. [GOC:dos, GOC:vw]
XLOC_013121	74.1792	76.7113	85.9182	81.5805	33.695	50.9592	36.9734	39.4193	46.2291	67.8382	19.8419	39.0207
XLOC_013201	113.798	222.463	356.799	288.95	103.677	150.839	133.104	120.577	119.853	115.083	59.5257	61.1325	LOC_Os11g46250
XLOC_013223	380.168	508.387	631.26	505.89	469.138	434.172	219.992	222.603	202.894	122.351	137.476	145.677	LOC_Os11g47130	GO:0005488	binding	The selective, non-covalent, often stoichiometric, interaction of a molecule with one or more specific sites on another molecule. [GOC:ceb, GOC:mah, ISBN:0198506732]
XLOC_013503	10.1153	8.36851	16.7063	20.9648	2.59192	0	0	0	9.41704	5.45128	0	10.4055	LOC_Os11g04935
XLOC_013765	120.541	89.9615	84.7249	81.5805	81.6455	71.3428	40.6708	32.463	47.0852	65.4154	45.3529	22.1117	LOC_Os11g10100	GO:0032147	activation of protein kinase activity	Any process that initiates the activity of an inactive protein kinase. [GOC:mah]
XLOC_014003	76.708	60.6717	91.8847	85.2265	32.399	18.3453	22.1841	16.2315	65.0632	62.9926	12.7555	33.818	LOC_Os11g14980
XLOC_014383	22.7595	6.97376	10.7398	6.83635	3.88788	0	1.84867	2.31878	7.70485	7.26838	0	1.30069
XLOC_014559	837.888	604.625	466.583	463.961	288.999	383.213	589.726	593.609	692.581	416.72	488.961	296.558	LOC_Os11g28600
XLOC_014700	209.05	274.069	268.494	238.817	120.524	69.3045	192.262	171.59	118.141	93.2775	53.8566	71.538	LOC_Os11g31570	GO:0005773	vacuole	A closed structure, found only in eukaryotic cells, that is completely surrounded by unit membrane and contains liquid material. Cells contain one or several vacuoles, that may have different functions from each other. Vacuoles have a diverse array of functions. They can act as a storage organelle for nutrients or waste products, as a degradative compartment, as a cost-effective way of increasing…
XLOC_015107	42.1473	60.6717	59.6654	68.8193	12.9596	14.2686	14.7894	11.5939	43.6608	51.4843	7.08639	23.4124	LOC_Os11g40370	GO:0016772	transferase activity, transferring phosphorus-containing groups	Catalysis of the transfer of a phosphorus-containing group from one compound (donor) to another (acceptor). [GOC:jl, ISBN:0198506732]
XLOC_015109	64.9068	78.1061	52.5056	60.1599	42.7667	40.7673	38.8221	32.463	51.3657	64.8097	5.66911	13.0069	LOC_Os11g40400	GO:0016772	transferase activity, transferring phosphorus-containing groups	Catalysis of the transfer of a phosphorus-containing group from one compound (donor) to another (acceptor). [GOC:jl, ISBN:0198506732]
XLOC_015334	289.973	311.727	427.204	474.899	417.299	391.366	306.88	319.992	365.552	272.564	171.491	234.124	LOC_Os11g45250	GO:0006396	RNA processing	Any process involved in the conversion of one or more primary RNA transcripts into one or more mature RNA molecules. [GOC:mah]
XLOC_015340	161.846	228.739	235.082	228.79	58.3182	81.5347	116.466	90.4325	161.802	212.6	143.145	111.859	LOC_Os11g45410
XLOC_015486	18.5448	23.7108	19.0929	23.6994	18.1434	0	5.54602	4.63757	32.5316	7.87407	8.50367	26.0138
XLOC_015585	8.42945	19.5265	9.54647	10.4824	1.29596	2.03837	0	0	6.84876	3.02849	7.08639	3.90207
XLOC_015829	107.897	127.62	88.3048	90.6956	121.82	140.647	99.8283	88.1138	66.7754	122.351	39.6838	75.4401
XLOC_015876	53.9485	50.2111	38.1859	42.8411	32.399	30.5755	14.7894	13.9127	55.6461	21.8051	14.1728	26.0138	LOC_Os12g04130	GO:0008270	zinc ion binding	Interacting selectively and non-covalently with zinc (Zn) ions. [GOC:ai]
XLOC_016047	70.8074	55.7901	102.625	109.382	73.8697	59.1126	33.2761	34.7817	88.1777	24.8336	38.2665	48.1256
XLOC_016083	11.8012	17.4344	27.4461	13.6727	15.5515	14.2686	7.39469	6.95635	6.84876	7.87407	8.50367	6.50345	LOC_Os12g08200
XLOC_016123	327.906	308.937	534.602	503.156	360.277	348.561	330.912	354.774	424.623	210.177	504.551	422.725	LOC_Os12g09000	GO:0009570	chloroplast stroma	The space enclosed by the double membrane of a chloroplast but excluding the thylakoid space. It contains DNA, ribosomes and some temporary products of photosynthesis. [ISBN:0198547684]
XLOC_016437	423.159	500.018	490.45	402.889	296.775	279.256	345.702	331.586	317.611	517.872	192.75	227.621
XLOC_016802	14.3301	9.76326	9.54647	20.5091	5.18384	2.03837	1.84867	2.31878	1.71219	26.045	2.83456	18.2097	LOC_Os12g23700	GO:0006468	protein phosphorylation	The process of introducing a phosphate group on to a protein. [GOC:hb]
XLOC_017079	53.1056	23.0134	23.8662	42.3854	2.59192	18.3453	11.092	13.9127	54.7901	55.7242	22.6764	31.2166	LOC_Os12g29570	GO:0009644	response to high light intensity	Any process that results in a change in state or activity of a cell or an organism (in terms of movement, secretion, enzyme production, gene expression, etc.) as a result of a high light intensity stimulus. [GOC:go_curators]
XLOC_017097	42.1473	32.0793	13.1264	10.4824	1.29596	0	5.54602	6.95635	35.0999	32.102	8.50367	0	LOC_Os12g29950	GO:0016021	integral component of membrane	The component of a membrane consisting of the gene products and protein complexes having at least some part of their peptide sequence embedded in the hydrophobic region of the membrane. [GOC:dos, GOC:go_curators]
XLOC_017133	47.2049	59.2769	70.4052	69.275	24.6232	38.729	12.9407	16.2315	46.2291	40.5818	32.5974	36.4193	LOC_Os12g30620
XLOC_017169	203.993	310.332	289.974	249.755	138.668	118.225	109.072	113.62	160.09	162.327	102.044	66.3352	LOC_Os12g31470	GO:0016772	transferase activity, transferring phosphorus-containing groups	Catalysis of the transfer of a phosphorus-containing group from one compound (donor) to another (acceptor). [GOC:jl, ISBN:0198506732]
XLOC_017368	112.955	119.949	169.45	141.74	27.2152	26.4988	48.0655	57.9696	220.016	76.318	34.0147	26.0138	LOC_Os12g35630	GO:0070125	mitochondrial translational elongation	The successive addition of amino acid residues to a nascent polypeptide chain during protein biosynthesis in a mitochondrion. [GOC:mah]
XLOC_017434	112.955	72.5271	112.171	83.8593	45.3586	67.2661	44.3681	48.6944	34.2438	33.3134	15.5901	18.2097	LOC_Os12g36920	GO:0016021	integral component of membrane	The component of a membrane consisting of the gene products and protein complexes having at least some part of their peptide sequence embedded in the hydrophobic region of the membrane. [GOC:dos, GOC:go_curators]
XLOC_017707	83.4516	48.1189	53.6989	39.1951	34.9909	18.3453	20.3354	25.5066	23.1146	29.6792	19.8419	29.9159	LOC_Os12g42020	GO:0006468	protein phosphorylation	The process of introducing a phosphate group on to a protein. [GOC:hb]
XLOC_017936	214.108	274.766	289.974	319.03	128.3	124.34	273.603	266.66	248.267	268.93	195.584	330.376	LOC_Os12g03260	GO:0055085	transmembrane transport	The process in which a solute is transported across a lipid bilayer, from one side of a membrane to the other [GOC:dph, GOC:jid]
XLOC_018093	38.7755	66.9481	136.037	113.483	63.502	46.8824	27.7301	27.8254	71.0559	31.4963	38.2665	23.4124	LOC_Os12g06440
XLOC_018223	31.189	18.1318	8.35316	20.5091	2.59192	6.1151	0	0	15.4097	7.26838	11.3382	9.10484	LOC_Os12g08980	GO:0016192	vesicle-mediated transport	A cellular transport process in which transported substances are moved in membrane-bounded vesicles transported substances are enclosed in the vesicle lumen or located in the vesicle membrane. The process begins with a step that directs a substance to the forming vesicle, and includes vesicle budding and coating. Vesicles are then targeted to, and fuse with, an acceptor membrane. [GOC:ai, GOC:mah…
XLOC_018292	434.117	375.886	262.528	348.198	351.205	354.676	268.057	275.935	191.765	172.624	154.483	149.579	LOC_Os12g10280	GO:0016020	membrane	A lipid bilayer along with all the proteins and protein complexes embedded in it an attached to it. [GOC:dos, GOC:mah, ISBN:0815316194]
XLOC_018417	37.9325	63.4612	81.145	72.4653	42.7667	18.3453	20.3354	23.1878	49.6535	50.2729	35.4319	40.3214	LOC_Os12g13110
XLOC_018521	75.0221	112.975	177.803	146.754	73.8697	91.7265	59.1575	71.8823	76.1924	95.0946	59.5257	48.1256	LOC_Os12g15460	GO:0008150	biological_process	Any process specifically pertinent to the functioning of integrated living units: cells, tissues, organs, and organisms. A process is a collection of molecular events with a defined beginning and end. [GOC:go_curators, GOC:isa_complete]
XLOC_018807	511.668	414.939	305.487	365.973	189.21	169.184	321.669	352.455	368.977	211.994	222.513	214.614	LOC_Os12g22145
XLOC_019257	86.8234	54.3953	81.145	120.32	36.2869	8.15347	49.9141	48.6944	102.731	41.1875	51.022	40.3214	LOC_Os12g31460	GO:0031072	heat shock protein binding	Interacting selectively and non-covalently with a heat shock protein, any protein synthesized or activated in response to heat shock. [GOC:mah, GOC:vw]
XLOC_019469	45.519	59.2769	76.3717	104.368	31.103	83.573	20.3354	25.5066	75.3363	29.0735	38.2665	36.4193	LOC_Os12g35490
XLOC_019534	169.432	140.173	124.104	105.28	90.7172	146.762	151.591	139.127	127.558	205.937	97.7922	65.0345	LOC_Os12g36770	GO:0016787	hydrolase activity	Catalysis of the hydrolysis of various bonds, e.g. C-O, C-N, C-C, phosphoric anhydride bonds, etc. Hydrolase is the systematic name for any enzyme of EC class 3. [ISBN:0198506732]
XLOC_019584	39.6184	43.9347	87.1115	67.452	38.8788	34.6522	12.9407	4.63757	81.329	90.249	5.66911	6.50345	LOC_Os12g37980	GO:0016772	transferase activity, transferring phosphorus-containing groups	Catalysis of the transfer of a phosphorus-containing group from one compound (donor) to another (acceptor). [GOC:jl, ISBN:0198506732]
XLOC_019613	289.13	294.293	516.702	510.903	447.106	393.405	336.458	319.992	375.826	270.141	226.764	243.229	LOC_Os12g38730
XLOC_019688	51.4197	27.1977	40.5725	44.2084	6.4798	4.07673	3.69734	4.63757	23.1146	18.7766	0	3.90207	LOC_Os12g40350
XLOC_019695	110.426	112.975	66.8253	82.9478	19.4394	32.6139	66.5522	74.2011	72.768	72.0781	19.8419	18.2097	LOC_Os12g40540	GO:0055114	oxidation-reduction process	A metabolic process that results in the removal or addition of one or more electrons to or from a substance, with or without the concomitant removal or addition of a proton or protons. [GOC:dhl, GOC:ecd, GOC:jh2, GOC:jid, GOC:mlg, GOC:rph]
XLOC_020084	1.68589	19.5265	16.7063	17.7745	15.5515	18.3453	9.24336	4.63757	23.9706	11.5083	1.41728	3.90207
XLOC_020199	39.6184	45.3294	35.7992	21.4206	11.6636	20.3837	5.54602	13.9127	20.5463	19.3823	46.7702	15.6083	LOC_Os02g02070
XLOC_020387	194.72	168.765	147.97	163.617	149.035	128.417	160.834	146.083	196.902	208.36	106.296	83.2442	LOC_Os02g05500	GO:0055114	oxidation-reduction process	A metabolic process that results in the removal or addition of one or more electrons to or from a substance, with or without the concomitant removal or addition of a proton or protons. [GOC:dhl, GOC:ecd, GOC:jh2, GOC:jid, GOC:mlg, GOC:rph]
XLOC_020410	139.929	136.686	165.87	212.383	102.381	118.225	133.104	146.083	129.27	126.591	134.641	137.873	LOC_Os02g05900
XLOC_020416	64.9068	66.9481	81.145	59.2484	49.2465	61.151	44.3681	51.0132	35.0999	41.1875	56.6911	44.2235	LOC_Os02g05980	GO:0016772	transferase activity, transferring phosphorus-containing groups	Catalysis of the transfer of a phosphorus-containing group from one compound (donor) to another (acceptor). [GOC:jl, ISBN:0198506732]
XLOC_020913	49.7338	12.5528	25.0595	40.1066	2.59192	0	0	0	4.28047	0.605698	0	1.30069
XLOC_020927	81.7657	61.3691	82.3383	82.0362	47.9505	48.9208	46.2168	51.0132	48.7974	44.216	32.5974	27.3145	LOC_Os02g16540
XLOC_020932	5.05767	9.06588	4.77323	10.0267	0	0	0	0	5.99266	4.23989	5.66911	0	LOC_Os02g16610	GO:0016021	integral component of membrane	The component of a membrane consisting of the gene products and protein complexes having at least some part of their peptide sequence embedded in the hydrophobic region of the membrane. [GOC:dos, GOC:go_curators]
XLOC_021025	206.522	227.344	334.126	330.424	125.708	136.571	208.9	185.503	250.836	192.006	124.72	124.866	LOC_Os02g18450	GO:0031425	chloroplast RNA processing	The conversion of a primary RNA molecule transcribed from a chloroplast genome into one or more mature RNA molecules. [GOC:mah]
XLOC_021176	444.232	380.07	328.16	371.442	211.242	216.067	390.07	401.15	538.483	193.218	195.584	252.334	LOC_Os02g21640
XLOC_021332	27.8172	30.6845	32.2193	50.1333	15.5515	4.07673	38.8221	16.2315	60.7827	70.261	11.3382	42.9228
XLOC_021383	90.1952	87.172	157.517	125.333	84.2374	87.6498	66.5522	60.2884	92.4582	82.9806	48.1874	37.72	LOC_Os02g26560
XLOC_021606	75.0221	50.9084	69.2119	89.3283	37.5828	12.2302	38.8221	37.1005	90.746	79.9521	25.511	96.2511	LOC_Os02g30714	GO:0055114	oxidation-reduction process	A metabolic process that results in the removal or addition of one or more electrons to or from a substance, with or without the concomitant removal or addition of a proton or protons. [GOC:dhl, GOC:ecd, GOC:jh2, GOC:jid, GOC:mlg, GOC:rph]
XLOC_021715	50.5767	91.3562	113.364	44.2084	28.5111	4.07673	7.39469	4.63757	12.8414	42.3989	5.66911	6.50345	LOC_Os02g33540	GO:0005488	binding	The selective, non-covalent, often stoichiometric, interaction of a molecule with one or more specific sites on another molecule. [GOC:ceb, GOC:mah, ISBN:0198506732]
XLOC_021773	142.458	130.409	132.457	124.877	95.9011	48.9208	73.9469	76.5198	88.1777	99.3345	55.2738	66.3352
XLOC_021777	1615.08	1902.44	4161.07	3158.4	1689.93	2784.41	2246.14	2256.18	2564.86	1905.53	1795.69	1335.81	LOC_Os02g34850
XLOC_021782	140.772	141.567	130.071	127.156	69.9818	52.9975	62.8548	62.6071	113.004	134.465	59.5257	40.3214	LOC_Os02g34960
XLOC_021944	69.9645	57.8822	42.9591	46.0314	18.1434	26.4988	25.8814	27.8254	27.395	24.2279	9.92094	20.8111	LOC_Os02g38494	GO:0046872	metal ion binding	Interacting selectively and non-covalently with any metal ion. [GOC:ai]
XLOC_022160	419.787	326.372	498.803	553.289	128.3	187.53	390.07	377.962	484.55	291.946	257.945	223.719	LOC_Os02g43280	GO:0055114	oxidation-reduction process	A metabolic process that results in the removal or addition of one or more electrons to or from a substance, with or without the concomitant removal or addition of a proton or protons. [GOC:dhl, GOC:ecd, GOC:jh2, GOC:jid, GOC:mlg, GOC:rph]
XLOC_022513	163.531	177.133	226.729	177.745	73.8697	26.4988	107.223	104.345	232.858	165.356	62.3602	88.447	LOC_Os02g50280
XLOC_022975	45.519	70.4349	124.104	83.4035	44.0626	30.5755	12.9407	16.2315	65.0632	64.204	19.8419	23.4124	LOC_Os02g01590	GO:0016798	hydrolase activity, acting on glycosyl bonds	Catalysis of the hydrolysis of any glycosyl bond. [GOC:jl]
XLOC_022994	287.444	379.372	656.319	478.089	299.367	426.019	319.82	340.861	318.467	246.519	240.937	80.6428	LOC_Os02g01940
XLOC_023036	113.798	67.6454	122.911	121.687	54.4303	50.9592	46.2168	44.0569	112.148	70.8667	35.4319	42.9228	LOC_Os02g02800	GO:0008150	biological_process	Any process specifically pertinent to the functioning of integrated living units: cells, tissues, organs, and organisms. A process is a collection of molecular events with a defined beginning and end. [GOC:go_curators, GOC:isa_complete]
XLOC_023138	106.211	147.146	153.937	164.984	81.6455	81.5347	61.0062	64.9259	95.0265	131.436	63.7775	91.0484
XLOC_023209	19.3877	39.7504	25.0595	45.1199	12.9596	4.07673	14.7894	6.95635	74.4802	18.7766	9.92094	7.80415	LOC_Os02g06380	GO:0045492	xylan biosynthetic process	The chemical reactions and pathways resulting in the formation of xylan, a polymer containing a beta-1,4-linked D-xylose backbone. [GOC:go_curators, PMID:11931668]
XLOC_023408	245.297	297.779	258.948	216.94	213.833	205.875	175.624	190.14	224.297	259.239	113.382	152.181	LOC_Os02g10760	GO:0043565	sequence-specific DNA binding	Interacting selectively and non-covalently with DNA of a specific nucleotide composition, e.g. GC-rich DNA binding, or with a specific sequence motif or type of DNA e.g. promotor binding or rDNA binding. [GOC:jl]
XLOC_023418	133.185	85.0798	50.1189	104.824	44.0626	71.3428	77.6442	64.9259	126.702	41.7932	49.6047	84.5449	LOC_Os02g10940	GO:0016021	integral component of membrane	The component of a membrane consisting of the gene products and protein complexes having at least some part of their peptide sequence embedded in the hydrophobic region of the membrane. [GOC:dos, GOC:go_curators]
XLOC_023569	269.743	279.648	231.502	231.98	266.968	275.179	186.716	185.503	150.673	198.669	233.851	196.404
XLOC_023617	10.1153	4.88163	3.57992	4.10181	0	6.1151	0	0	3.42438	8.47977	0	11.7062	LOC_Os02g15290
XLOC_023819	11.8012	6.97376	36.9926	44.2084	3.88788	0	0	0	18.8341	29.0735	14.1728	2.60138	LOC_Os02g19540
XLOC_023839	59.0062	85.7772	152.743	145.386	29.8071	36.6906	22.1841	23.1878	60.7827	62.9926	1.41728	11.7062	LOC_Os02g19850	GO:0003676	nucleic acid binding	Interacting selectively and non-covalently with any nucleic acid. [GOC:jl]
XLOC_023871	27.8172	29.9872	28.6394	39.6508	2.59192	10.1918	0	0	49.6535	16.9595	1.41728	9.10484	LOC_Os02g20500
XLOC_024034	8.42945	21.6186	21.4795	21.8763	11.6636	12.2302	9.24336	11.5939	23.9706	13.9311	5.66911	0
XLOC_024137	49.7338	64.1586	76.3717	67.452	73.8697	16.3069	12.9407	18.5503	89.0338	23.0165	2.83456	14.3076	LOC_Os02g26600	GO:0019538	protein metabolic process	The chemical reactions and pathways involving a specific protein, rather than of proteins in general. Includes protein modification. [GOC:ma]
XLOC_024153	64.9068	110.185	99.0446	112.572	55.7263	36.6906	35.1248	37.1005	99.307	83.5863	24.0937	36.4193	LOC_Os02g26940
XLOC_024156	59.0062	102.514	94.2713	83.4035	12.9596	16.3069	25.8814	23.1878	69.3437	64.204	18.4246	16.909	LOC_Os02g27070
XLOC_024233	69.1215	50.9084	36.9926	44.2084	66.094	73.3812	33.2761	34.7817	58.2144	35.1305	63.7775	23.4124
XLOC_024369	284.916	331.253	344.866	250.666	259.192	230.335	212.597	206.372	203.751	235.011	345.816	334.278	LOC_Os02g31960
XLOC_024560	245.297	265.7	226.729	232.436	94.6051	110.072	147.894	127.533	202.038	215.023	162.987	110.559	LOC_Os02g35770	GO:0043565	sequence-specific DNA binding	Interacting selectively and non-covalently with DNA of a specific nucleotide composition, e.g. GC-rich DNA binding, or with a specific sequence motif or type of DNA e.g. promotor binding or rDNA binding. [GOC:jl]
XLOC_024625	118.855	166.673	287.587	217.852	84.2374	71.3428	79.4929	88.1138	172.931	164.75	117.634	72.8387	LOC_Os02g37140
XLOC_024771	11.8012	14.6449	15.513	14.5842	27.2152	14.2686	0	0	28.2511	21.1994	2.83456	5.20276	LOC_Os02g39880	GO:0080101	phosphatidyl-N-dimethylethanolamine N-methyltransferase activity	Catalysis of the reaction: S-adenosyl-L-methionine + phosphatidyl-N-dimethylethanolamine = S-adenosyl-L-homocysteine + phosphatidylcholine. [EC:2.1.1.71, PMID:19366698]
XLOC_024821	247.826	172.949	109.784	163.617	67.3899	48.9208	133.104	125.214	198.614	72.0781	110.548	91.0484	LOC_Os02g40840	GO:0055114	oxidation-reduction process	A metabolic process that results in the removal or addition of one or more electrons to or from a substance, with or without the concomitant removal or addition of a proton or protons. [GOC:dhl, GOC:ecd, GOC:jh2, GOC:jid, GOC:mlg, GOC:rph]
XLOC_024946	20.2307	48.8163	41.7658	44.2084	5.18384	2.03837	14.7894	18.5503	11.9853	19.3823	11.3382	5.20276	LOC_Os02g43550	GO:0019901	protein kinase binding	Interacting selectively and non-covalently with a protein kinase, any enzyme that catalyzes the transfer of a phosphate group, usually from ATP, to a protein substrate. [GOC:jl]
XLOC_025067	127.285	94.8431	226.729	203.268	114.044	165.108	110.92	111.302	202.038	92.6718	124.72	96.2511	LOC_Os02g45660	GO:0045893	positive regulation of transcription, DNA-templated	Any process that activates or increases the frequency, rate or extent of cellular DNA-templated transcription. [GOC:go_curators, GOC:txnOH]
XLOC_025443	113.798	282.437	721.951	446.186	187.914	232.374	112.769	108.983	249.98	204.726	124.72	187.3	LOC_Os02g53110
XLOC_025666	68.2786	125.528	245.821	131.714	41.4707	50.9592	46.2168	44.0569	111.292	111.448	69.4466	55.9297	LOC_Os02g57800	GO:0008150	biological_process	Any process specifically pertinent to the functioning of integrated living units: cells, tissues, organs, and organisms. A process is a collection of molecular events with a defined beginning and end. [GOC:go_curators, GOC:isa_complete]
XLOC_025918	128.128	87.8693	96.658	119.408	112.749	61.151	131.256	122.896	136.119	93.2775	128.972	126.167
XLOC_026023	24.4454	20.9213	20.2862	27.3454	45.3586	34.6522	11.092	13.9127	27.395	20.5937	0	6.50345
XLOC_026357	42.9902	34.1714	119.331	114.851	28.5111	22.422	38.8221	37.1005	89.8899	28.4678	18.4246	22.1117	LOC_Os03g04550
XLOC_026416	124.756	127.62	169.45	157.236	95.9011	44.8441	70.2495	71.8823	126.702	114.477	86.4539	58.5311	LOC_Os03g05540
XLOC_026634	76.708	138.08	113.364	77.9344	31.103	42.8057	38.8221	30.1442	81.329	117.505	63.7775	32.5173
XLOC_026655	43.8332	39.053	40.5725	33.2703	7.77576	10.1918	3.69734	2.31878	14.5536	31.4963	0	1.30069	LOC_Os03g11030	GO:0005634	nucleus	A membrane-bounded organelle of eukaryotic cells in which chromosomes are housed and replicated. In most cells, the nucleus contains all of the cell's chromosomes except the organellar chromosomes, and is the site of RNA synthesis and processing. In some species, or in specialized cell types, RNA metabolism or DNA replication may be absent. [GOC:go_curators]
XLOC_026723	121.384	103.212	120.524	176.378	68.6859	40.7673	83.1902	90.4325	168.651	52.09	77.9503	98.8525	LOC_Os03g12270	GO:0055114	oxidation-reduction process	A metabolic process that results in the removal or addition of one or more electrons to or from a substance, with or without the concomitant removal or addition of a proton or protons. [GOC:dhl, GOC:ecd, GOC:jh2, GOC:jid, GOC:mlg, GOC:rph]
XLOC_026732	5.05767	13.9475	36.9926	53.7793	0	0	0	0	14.5536	2.42279	0	0
XLOC_026782	16.016	20.2239	10.7398	9.57089	1.29596	0	1.84867	2.31878	1.71219	4.23989	7.08639	6.50345	LOC_Os03g13310	GO:0003677	DNA binding	Any molecular function by which a gene product interacts selectively and non-covalently with DNA (deoxyribonucleic acid). [GOC:dph, GOC:jl, GOC:tb, GOC:vw]
XLOC_026964	53.1056	49.5137	97.8513	94.7974	29.8071	38.729	36.9734	30.1442	146.392	27.2564	76.533	84.5449	LOC_Os03g17174	GO:0030095	chloroplast photosystem II	An integral chloroplast membrane complex containing the P680 reaction center. In the light, PSII functions as a water-plastoquinone oxidoreductase, transferring electrons from water to plastoquinone. [GOC:jid, GOC:mtg_sensu]
XLOC_027039	68.2786	64.8559	83.5316	107.103	11.6636	8.15347	48.0655	48.6944	181.492	58.147	59.5257	45.5242	LOC_Os03g18640	GO:0055114	oxidation-reduction process	A metabolic process that results in the removal or addition of one or more electrons to or from a substance, with or without the concomitant removal or addition of a proton or protons. [GOC:dhl, GOC:ecd, GOC:jh2, GOC:jid, GOC:mlg, GOC:rph]
XLOC_027152	79.2369	53.0006	53.6989	68.8193	84.2374	36.6906	48.0655	64.9259	141.256	43.0046	36.8492	39.0207	LOC_Os03g20640	GO:0016226	iron-sulfur cluster assembly	The incorporation of iron and exogenous sulfur into a metallo-sulfur cluster. [GOC:jl, GOC:mah, GOC:pde, GOC:vw]
XLOC_027269	118.855	118.554	115.751	122.599	64.798	57.0743	48.0655	55.6508	92.4582	116.294	36.8492	10.4055	LOC_Os03g23050
XLOC_027357	42.1473	18.8291	59.6654	44.2084	15.5515	0	3.69734	2.31878	44.5169	15.7481	2.83456	6.50345	LOC_Os03g25380	GO:0008150	biological_process	Any process specifically pertinent to the functioning of integrated living units: cells, tissues, organs, and organisms. A process is a collection of molecular events with a defined beginning and end. [GOC:go_curators, GOC:isa_complete]
XLOC_027423	37.0896	19.5265	25.0595	14.5842	6.4798	6.1151	5.54602	6.95635	23.1146	36.3419	1.41728	1.30069
XLOC_027912	132.342	104.606	205.249	174.555	101.085	71.3428	77.6442	71.8823	142.968	113.266	83.6194	78.0415	LOC_Os03g39160
XLOC_027933	37.0896	34.1714	62.052	39.1951	12.9596	8.15347	16.638	18.5503	94.1704	18.7766	14.1728	33.818	LOC_Os03g39650	GO:0055114	oxidation-reduction process	A metabolic process that results in the removal or addition of one or more electrons to or from a substance, with or without the concomitant removal or addition of a proton or protons. [GOC:dhl, GOC:ecd, GOC:jh2, GOC:jid, GOC:mlg, GOC:rph]
XLOC_027992	118.012	90.6588	119.331	76.1114	49.2465	63.1894	36.9734	41.7381	72.768	66.6268	42.5183	46.8249	LOC_Os03g41280	GO:0008152	metabolic process	The chemical reactions and pathways, including anabolism and catabolism, by which living organisms transform chemical substances. Metabolic processes typically transform small molecules, but also include macromolecular processes such as DNA repair and replication, and protein synthesis and degradation. [GOC:go_curators, ISBN:0198547684]
XLOC_028037	11.8012	14.6449	8.35316	10.4824	5.18384	0	1.84867	0	11.9853	0	4.25183	0
XLOC_028253	84.2945	43.9347	44.1524	46.4872	32.399	16.3069	42.5195	34.7817	33.3877	52.09	52.4393	24.7131	LOC_Os03g47260
XLOC_028322	163.531	150.633	162.29	178.201	60.9101	42.8057	103.526	111.302	146.392	172.018	25.511	87.1463	LOC_Os03g48540	GO:0048038	quinone binding	Interacting selectively and non-covalently with a quinone, any member of a class of diketones derivable from aromatic compounds by conversion of two CH groups into CO groups with any necessary rearrangement of double bonds. [ISBN:0198506732]
XLOC_028454	346.451	249.661	403.338	380.557	189.21	250.719	327.215	308.398	368.977	284.072	181.412	172.992	LOC_Os03g51330	GO:0006355	regulation of transcription, DNA-templated	Any process that modulates the frequency, rate or extent of cellular DNA-templated transcription. [GOC:go_curators, GOC:txnOH]
XLOC_028571	673.513	957.497	2005.95	1570.99	641.5	1057.91	879.968	899.688	1053	791.042	770.999	565.801	LOC_Os03g53630	GO:0046872	metal ion binding	Interacting selectively and non-covalently with any metal ion. [GOC:ai]
XLOC_028669	0.842945	4.18425	2.38662	5.92484	0	0	0	0	10.2731	13.9311	2.83456	1.30069	LOC_Os03g56010	GO:0043565	sequence-specific DNA binding	Interacting selectively and non-covalently with DNA of a specific nucleotide composition, e.g. GC-rich DNA binding, or with a specific sequence motif or type of DNA e.g. promotor binding or rDNA binding. [GOC:jl]
XLOC_028782	102.839	105.304	356.799	249.755	37.5828	36.6906	57.3088	55.6508	151.529	68.4439	22.6764	31.2166	LOC_Os03g58400	GO:0090116	C-5 methylation of cytosine	The covalent transfer of a methyl group to C-5 of cytosine in a DNA molecule. [GOC:ascb_2009, GOC:dph, GOC:tb]
XLOC_028917	216.637	275.463	279.234	225.6	127.004	181.415	136.802	141.446	203.751	256.816	59.5257	149.579	LOC_Os03g60930	GO:0003676	nucleic acid binding	Interacting selectively and non-covalently with any nucleic acid. [GOC:jl]
XLOC_029093	55.6344	66.2507	136.037	114.851	36.2869	44.8441	42.5195	41.7381	158.377	72.6838	29.7628	33.818	LOC_Os03g01170	GO:1904659	glucose transmembrane transport	The directed movement of glucose across a membrane. [GO_REF:0000069, GOC:TermGenie, PMID:9090050]
XLOC_029094	101.153	69.7376	134.844	135.816	154.219	81.5347	81.3416	97.3889	65.9193	80.5578	45.3529	44.2235	LOC_Os03g01180
XLOC_029328	16.016	0.697376	8.35316	2.73454	1.29596	0	0	0	5.99266	4.23989	1.41728	0	LOC_Os03g06430
XLOC_029566	120.541	78.1061	107.398	97.532	20.7354	24.4604	16.638	11.5939	100.163	63.5983	9.92094	20.8111	LOC_Os03g11660	GO:0048573	photoperiodism, flowering	A change from the vegetative to the reproductive phase as a result of detection of, or exposure to, a period of light or dark of a given length. The length of the period of light or dark required to initiate the change is set relative to a particular duration known as the 'critical day length'. The critical day length varies between species. [GOC:jid, GOC:pj, ISBN:0582015952, ISBN:0697037754, ISB…
XLOC_029618	703.016	700.863	571.595	574.709	292.887	271.103	598.97	598.246	538.483	734.712	481.874	463.046	LOC_Os03g12810	GO:0005737	cytoplasm	All of the contents of a cell excluding the plasma membrane and nucleus, but including other subcellular structures. [ISBN:0198547684]
XLOC_029684	268.057	235.016	204.056	212.838	101.085	136.571	240.327	231.878	217.448	210.783	194.167	63.7339	LOC_Os03g14090	GO:0090404	pollen tube tip	The region at growing end of the pollen tube cell, where polarized growth occurs. [GOC:tb, PO:0025195, PO:0025281]
XLOC_029902	56.4773	69.0402	143.197	104.368	41.4707	36.6906	12.9407	6.95635	68.4876	69.0496	15.5901	6.50345	LOC_Os03g18710	GO:0030036	actin cytoskeleton organization	A process that is carried out at the cellular level which results in the assembly, arrangement of constituent parts, or disassembly of cytoskeletal structures comprising actin filaments and their associated proteins. [GOC:dph, GOC:jl, GOC:mah]
XLOC_029984	52.2626	87.8693	243.435	202.812	16.8475	12.2302	11.092	13.9127	51.3657	76.9237	8.50367	6.50345	LOC_Os03g20580
XLOC_030001	32.8749	27.895	29.8327	41.0181	33.695	36.6906	25.8814	23.1878	38.5243	22.4108	41.1011	45.5242	LOC_Os03g20900
XLOC_030385	116.326	46.0268	88.3048	90.6956	16.8475	16.3069	57.3088	69.5635	113.861	63.5983	31.1801	27.3145	LOC_Os03g30092	GO:0051082	unfolded protein binding	Interacting selectively and non-covalently with an unfolded protein. [GOC:ai]
XLOC_030469	28.6601	22.316	1.19331	5.92484	2.59192	2.03837	3.69734	4.63757	0	33.9191	0	0	LOC_Os03g32230	GO:0046872	metal ion binding	Interacting selectively and non-covalently with any metal ion. [GOC:ai]
XLOC_030722	31.189	49.5137	89.4981	64.7175	15.5515	6.1151	12.9407	13.9127	43.6608	29.6792	21.2592	9.10484	LOC_Os03g38580	GO:0008270	zinc ion binding	Interacting selectively and non-covalently with zinc (Zn) ions. [GOC:ai]
XLOC_030890	10.1153	4.18425	9.54647	5.01333	0	0	0	0	7.70485	11.5083	0	3.90207
XLOC_030951	37.0896	21.6186	13.1264	12.3054	31.103	34.6522	3.69734	2.31878	33.3877	27.2564	1.41728	11.7062	LOC_Os03g43440	GO:0035556	intracellular signal transduction	The process in which a signal is passed on to downstream components within the cell, which become activated themselves to further propagate the signal and finally trigger a change in the function or state of the cell. [GOC:bf, GOC:jl, GOC:signaling, ISBN:3527303782]
XLOC_031137	490.594	580.914	656.319	545.997	266.968	254.796	480.655	489.263	465.715	525.14	420.931	491.661	LOC_Os03g47070	GO:0016020	membrane	A lipid bilayer along with all the proteins and protein complexes embedded in it an attached to it. [GOC:dos, GOC:mah, ISBN:0815316194]
XLOC_031305	28.6601	21.6186	27.4461	33.2703	18.1434	4.07673	1.84867	2.31878	11.9853	29.6792	12.7555	1.30069
XLOC_031728	164.374	198.752	402.145	306.724	172.363	146.762	173.775	176.228	213.168	164.75	172.908	144.377	LOC_Os03g60180	GO:0019243	methylglyoxal catabolic process to D-lactate via S-lactoyl-glutathione	The chemical reactions and pathways resulting in the breakdown of methylglyoxal, CH3-CO-CHO, into D-lactate via the intermediate S-lactoyl-glutathione. Glutathione is used in the first step of the pathway and then regenerated in the second step. [GOC:ai, GOC:dph, PMID:2198020]
XLOC_031751	252.041	203.634	329.353	313.105	265.672	214.028	266.209	264.341	252.548	244.702	235.268	323.872	LOC_Os03g60650	GO:0006470	protein dephosphorylation	The process of removing one or more phosphoric residues from a protein. [GOC:hb]
XLOC_031770	86.8234	73.9218	110.978	81.5805	36.2869	10.1918	42.5195	46.3757	61.6388	80.5578	17.0073	13.0069	LOC_Os03g61040
XLOC_031848	162.688	117.159	83.5316	91.6071	67.3899	67.2661	57.3088	57.9696	95.0265	119.928	73.6984	81.9435
XLOC_032059	14.3301	6.27638	5.96654	0.455757	1.29596	2.03837	0	0	0.856095	1.81709	0	0
XLOC_032118	7.58651	5.57901	4.77323	11.3939	6.4798	2.03837	3.69734	2.31878	9.41704	21.1994	2.83456	2.60138
XLOC_032244	284.073	306.148	196.896	277.556	86.8293	144.724	253.268	271.298	440.889	241.674	181.412	236.726
XLOC_032336	256.255	285.924	269.688	255.224	255.304	295.563	301.334	313.036	248.267	386.435	161.57	175.593	LOC_Os04g01490	GO:0016021	integral component of membrane	The component of a membrane consisting of the gene products and protein complexes having at least some part of their peptide sequence embedded in the hydrophobic region of the membrane. [GOC:dos, GOC:go_curators]
XLOC_032410	13.4871	13.2501	7.15985	14.5842	0	0	0	0	0	0	0	0	LOC_Os04g03164	GO:0016021	integral component of membrane	The component of a membrane consisting of the gene products and protein complexes having at least some part of their peptide sequence embedded in the hydrophobic region of the membrane. [GOC:dos, GOC:go_curators]
XLOC_032656	16.8589	6.27638	4.77323	14.1285	0	0	0	0	2.56828	8.47977	0	2.60138
XLOC_032719	26.1313	18.1318	40.5725	73.8326	6.4798	30.5755	5.54602	6.95635	38.5243	29.0735	8.50367	16.909	LOC_Os04g10530	GO:0016884	carbon-nitrogen ligase activity, with glutamine as amido-N-donor	Catalysis of the transfer of the amide nitrogen of glutamine to a variety of substrates. GATases catalyze two separate reactions at two active sites, which are located either on a single polypeptide chain or on different subunits. In the glutaminase reaction, glutamine is hydrolyzed to glutamate and ammonia, which is added to an acceptor substrate in the synthase reaction. [PMID:12360532]
XLOC_032820	61.535	80.8956	59.6654	90.2399	50.5424	18.3453	24.0327	20.869	130.982	98.1231	24.0937	62.4332
XLOC_032936	80.0798	145.054	215.989	170.909	34.9909	101.918	68.4009	69.5635	125.846	125.985	92.123	100.153
XLOC_032952	8.42945	9.76326	10.7398	28.7127	1.29596	0	0	2.31878	11.9853	13.9311	0	2.60138
XLOC_033249	995.518	647.862	581.141	644.896	684.267	739.927	818.962	862.587	560.742	926.718	429.435	477.354	LOC_Os04g21950	GO:0043565	sequence-specific DNA binding	Interacting selectively and non-covalently with DNA of a specific nucleotide composition, e.g. GC-rich DNA binding, or with a specific sequence motif or type of DNA e.g. promotor binding or rDNA binding. [GOC:jl]
XLOC_033777	39.6184	4.88163	31.026	30.5357	6.4798	2.03837	5.54602	6.95635	72.768	2.42279	1.41728	6.50345	LOC_Os04g32790	GO:0006355	regulation of transcription, DNA-templated	Any process that modulates the frequency, rate or extent of cellular DNA-templated transcription. [GOC:go_curators, GOC:txnOH]
XLOC_033925	15.173	21.6186	28.6394	22.7878	7.77576	0	1.84867	2.31878	71.0559	10.2969	0	2.60138	LOC_Os04g35690	GO:0061077	chaperone-mediated protein folding	The process of inhibiting aggregation and assisting in the covalent and noncovalent assembly of single chain polypeptides or multisubunit complexes into the correct tertiary structure that is dependent on interaction with a chaperone. [GOC:dph, GOC:vw]
XLOC_034071	27.8172	38.3557	51.3123	29.6242	24.6232	52.9975	3.69734	2.31878	65.0632	7.87407	8.50367	26.0138	LOC_Os04g39680	GO:0016021	integral component of membrane	The component of a membrane consisting of the gene products and protein complexes having at least some part of their peptide sequence embedded in the hydrophobic region of the membrane. [GOC:dos, GOC:go_curators]
XLOC_034085	138.243	143.659	108.591	103.001	79.0536	105.995	92.4336	90.4325	77.0485	113.871	72.2812	33.818	LOC_Os04g40030	GO:0048193	Golgi vesicle transport	The directed movement of substances into, out of or within the Golgi apparatus, mediated by vesicles. [GOC:jid, ISBN:0716731363, PMID:10219233]
XLOC_034164	53.9485	34.1714	13.1264	25.5224	14.2556	36.6906	20.3354	25.5066	48.7974	31.4963	43.9356	29.9159
XLOC_034411	17.7019	4.18425	2.38662	4.10181	5.18384	6.1151	0	0	0	0	0	0
XLOC_034625	13.4871	17.4344	10.7398	13.2169	1.29596	4.07673	3.69734	9.27513	19.6902	18.1709	2.83456	11.7062	LOC_Os04g51890	GO:0009733	response to auxin	Any process that results in a change in state or activity of a cell or an organism (in terms of movement, secretion, enzyme production, gene expression, etc.) as a result of an auxin stimulus. [GOC:jl]
XLOC_034651	60.6921	46.7242	64.4386	46.4872	81.6455	69.3045	22.1841	23.1878	53.934	32.102	21.2592	15.6083	LOC_Os04g52320	GO:0010584	pollen exine formation	The formation of the pollen exine. The reticulate pollen wall pattern consists of two layers, exine and intine. [GOC:dhl]
XLOC_034724	101.153	71.8297	52.5056	87.0496	31.103	34.6522	66.5522	74.2011	48.7974	62.3869	66.612	58.5311	LOC_Os04g53680	GO:0019901	protein kinase binding	Interacting selectively and non-covalently with a protein kinase, any enzyme that catalyzes the transfer of a phosphate group, usually from ATP, to a protein substrate. [GOC:jl]
XLOC_034919	7.58651	5.57901	13.1264	5.46908	1.29596	0	0	0	0	0	0	0
XLOC_034926	21.0736	43.2373	25.0595	30.5357	7.77576	4.07673	0	0	28.2511	39.3704	8.50367	13.0069	LOC_Os04g57830
XLOC_035237	0	2.7895	11.9331	22.3321	0	0	1.84867	2.31878	6.84876	2.42279	0	0
XLOC_035447	9.2724	16.0396	9.54647	14.5842	0	0	0	0	17.1219	25.4393	1.41728	0	LOC_Os04g09920	GO:0055114	oxidation-reduction process	A metabolic process that results in the removal or addition of one or more electrons to or from a substance, with or without the concomitant removal or addition of a proton or protons. [GOC:dhl, GOC:ecd, GOC:jh2, GOC:jid, GOC:mlg, GOC:rph]
XLOC_035454	21.9166	42.5399	11.9331	25.9781	0	0	1.84867	2.31878	2.56828	71.4724	1.41728	0	LOC_Os04g10060	GO:0016829	lyase activity	Catalysis of the cleavage of C-C, C-O, C-N and other bonds by other means than by hydrolysis or oxidation, or conversely adding a group to a double bond. They differ from other enzymes in that two substrates are involved in one reaction direction, but only one in the other direction. When acting on the single substrate, a molecule is eliminated and this generates either a new double bond or a new…
XLOC_035524	101.996	113.672	96.658	111.205	73.8697	55.0359	72.0982	71.8823	115.573	91.4604	69.4466	109.258
XLOC_035545	112.112	131.107	139.617	126.7	79.0536	103.957	73.9469	76.5198	129.27	117.505	29.7628	71.538	LOC_Os04g11890
XLOC_035580	83.4516	91.3562	128.877	149.032	60.9101	26.4988	62.8548	62.6071	157.521	70.261	155.901	184.698
XLOC_035581	118.012	131.804	158.71	108.47	129.596	126.379	59.1575	41.7381	100.163	68.4439	52.4393	29.9159	LOC_Os04g12540	GO:0016772	transferase activity, transferring phosphorus-containing groups	Catalysis of the transfer of a phosphorus-containing group from one compound (donor) to another (acceptor). [GOC:jl, ISBN:0198506732]
XLOC_035771	2.52884	8.36851	9.54647	5.01333	0	2.03837	0	0	1.71219	18.7766	0	1.30069
XLOC_035954	28.6601	20.2239	31.026	17.7745	9.07172	22.422	3.69734	4.63757	43.6608	29.6792	18.4246	14.3076	LOC_Os04g20330	GO:0052696	flavonoid glucuronidation	The modification of a flavonoid by the conjugation of glucuronic acid. The resultant flavonoid glucuronosides are often much more water-soluble than the precursor. [GOC:BHF, PMID:20056724]
XLOC_036636	134.028	127.62	171.836	204.635	36.2869	50.9592	147.894	155.358	266.245	116.9	79.3675	49.4263	LOC_Os04g35280	GO:0048364	root development	The process whose specific outcome is the progression of the root over time, from its formation to the mature structure. The root is the water- and mineral-absorbing part of a plant which is usually underground, does not bear leaves, tends to grow downwards and is typically derived from the radicle of the embryo. [GOC:jid, PO:0009005]
XLOC_036745	2822.18	2076.09	1954.64	2029.49	1308.92	1377.94	2096.39	2191.25	6939.5	774.082	3194.54	2648.21	LOC_Os04g38410	GO:0035304	regulation of protein dephosphorylation	Any process that modulates the frequency, rate or extent of removal of phosphate groups from a protein. [GOC:bf]
XLOC_036791	290.816	456.781	724.338	581.09	399.156	491.246	329.064	278.254	321.892	357.362	306.132	275.746	LOC_Os04g39210	GO:0047632	agmatine deiminase activity	Catalysis of the reaction: agmatine + H2O = N-carbamoylputrescine + NH3. [EC:3.5.3.12, MetaCyc:AGMATINE-DEIMINASE-RXN]
XLOC_036844	14.3301	10.4606	17.8996	22.3321	1.29596	2.03837	1.84867	2.31878	15.4097	18.7766	2.83456	1.30069
XLOC_036858	37.0896	45.3294	29.8327	13.6727	10.3677	8.15347	5.54602	2.31878	11.1292	19.988	15.5901	9.10484	LOC_Os04g40475
XLOC_036863	31.189	17.4344	19.0929	32.3587	9.07172	16.3069	5.54602	6.95635	47.9413	21.8051	4.25183	24.7131	LOC_Os04g40590	GO:0047196	long-chain-alcohol O-fatty-acyltransferase activity	Catalysis of the reaction: a long-chain-alcohol + acyl-CoA = a long-chain ester + CoA. [EC:2.3.1.75, MetaCyc:2.3.1.75-RXN]
XLOC_037182	50.5767	62.0664	77.565	73.8326	20.7354	40.7673	27.7301	20.869	64.2071	57.5413	21.2592	20.8111	LOC_Os04g47010
XLOC_037575	157.631	97.6326	48.9256	84.315	47.9505	22.422	75.7955	71.8823	122.422	50.8786	103.461	39.0207	LOC_Os04g54640	GO:0009534	chloroplast thylakoid	Sac-like membranous structures (cisternae) in a chloroplast combined into stacks (grana) and present singly in the stroma (stroma thylakoids or frets) as interconnections between grana. An example of this component is found in Arabidopsis thaliana. [GOC:mtg_sensu, ISBN:0943883999]
XLOC_037696	52.2626	53.0006	50.1189	59.2484	11.6636	20.3837	40.6708	30.1442	79.6168	43.0046	28.3456	39.0207	LOC_Os04g56980
XLOC_037722	39.6184	45.3294	19.0929	25.9781	32.399	30.5755	22.1841	20.869	23.1146	52.09	9.92094	41.6221	LOC_Os04g57390	GO:0016787	hydrolase activity	Catalysis of the hydrolysis of various bonds, e.g. C-O, C-N, C-C, phosphoric anhydride bonds, etc. Hydrolase is the systematic name for any enzyme of EC class 3. [ISBN:0198506732]
XLOC_037761	478.793	335.438	392.598	425.221	312.326	299.64	362.34	368.687	398.94	390.675	259.362	293.956	LOC_Os04g58055
XLOC_037963	2.52884	3.48688	1.19331	3.64606	0	0	0	0	0.856095	13.9311	0	0
XLOC_038064	44.6761	34.1714	41.7658	37.3721	2.59192	18.3453	3.69734	2.31878	14.5536	46.6388	7.08639	0
XLOC_038154	40.4614	55.0927	40.5725	40.1066	15.5515	2.03837	16.638	6.95635	50.5096	35.7362	0	1.30069	LOC_Os04g58504	GO:0016021	integral component of membrane	The component of a membrane consisting of the gene products and protein complexes having at least some part of their peptide sequence embedded in the hydrophobic region of the membrane. [GOC:dos, GOC:go_curators]
XLOC_038257	23.6025	12.5528	25.0595	18.2303	2.59192	8.15347	3.69734	2.31878	22.2585	29.6792	12.7555	9.10484	LOC_Os05g02790	GO:0003779	actin binding	Interacting selectively and non-covalently with monomeric or multimeric forms of actin, including actin filaments. [GOC:clt]
XLOC_038697	21.9166	49.5137	94.2713	77.0229	22.0313	18.3453	5.54602	13.9127	66.7754	37.5533	8.50367	11.7062	LOC_Os05g12130	GO:0009793	embryo development ending in seed dormancy	The process whose specific outcome is the progression of the embryo over time, from zygote formation to the end of seed dormancy. An example of this process is found in Arabidopsis thaliana. [GOC:go_curators, GOC:mtg_sensu]
XLOC_038819	80.0798	131.107	137.23	149.032	40.1748	114.149	59.1575	76.5198	132.695	131.436	55.2738	81.9435
XLOC_039269	88.5093	94.8431	69.2119	37.3721	10.3677	24.4604	38.8221	37.1005	36.8121	66.0211	21.2592	27.3145	LOC_Os05g25540	GO:0016772	transferase activity, transferring phosphorus-containing groups	Catalysis of the transfer of a phosphorus-containing group from one compound (donor) to another (acceptor). [GOC:jl, ISBN:0198506732]
XLOC_039479	64.0638	45.3294	94.2713	64.2617	12.9596	18.3453	16.638	16.2315	37.6682	72.6838	9.92094	18.2097	LOC_Os05g30240
XLOC_039713	9.2724	5.57901	7.15985	6.83635	5.18384	4.07673	0	0	10.2731	6.05698	0	1.30069	LOC_Os05g34810
XLOC_039845	28.6601	39.7504	68.0186	81.1247	7.77576	14.2686	20.3354	30.1442	65.0632	24.8336	4.25183	15.6083	LOC_Os05g38000	GO:0005089	Rho guanyl-nucleotide exchange factor activity	Stimulates the exchange of guanyl nucleotides associated with a GTPase of the Rho family. Under normal cellular physiological conditions, the concentration of GTP is higher than that of GDP, favoring the replacement of GDP by GTP in association with the GTPase. [GOC:mah]
XLOC_039855	147.515	155.515	180.19	193.697	80.3495	134.532	62.8548	60.2884	113.861	156.27	36.8492	70.2373	LOC_Os05g38190	GO:0008270	zinc ion binding	Interacting selectively and non-covalently with zinc (Zn) ions. [GOC:ai]
XLOC_039918	25.2884	29.2898	60.8587	50.589	2.59192	16.3069	18.4867	20.869	40.2364	49.6672	22.6764	18.2097
XLOC_040239	139.086	152.725	108.591	81.5805	106.269	124.34	101.677	97.3889	173.787	76.318	124.72	96.2511	LOC_Os05g45920	GO:0003723	RNA binding	Interacting selectively and non-covalently with an RNA molecule or a portion thereof. [GOC:mah]
XLOC_040321	24.4454	15.3423	35.7992	20.5091	29.8071	26.4988	7.39469	0	17.978	16.9595	9.92094	5.20276	LOC_Os05g47770	GO:0016772	transferase activity, transferring phosphorus-containing groups	Catalysis of the transfer of a phosphorus-containing group from one compound (donor) to another (acceptor). [GOC:jl, ISBN:0198506732]
XLOC_040344	64.9068	48.1189	81.145	72.4653	37.5828	40.7673	61.0062	71.8823	38.5243	50.2729	17.0073	20.8111	LOC_Os05g48210
XLOC_040455	1664.82	1786.68	2891.39	2384.98	1518.87	2556.11	1704.48	1725.17	2010.97	1905.53	1011.94	694.569	LOC_Os05g50370
XLOC_040545	10.9583	25.1055	29.8327	28.7127	0	0	0	0	55.6461	23.6222	0	5.20276	LOC_Os05g01140	GO:0042538	hyperosmotic salinity response	Any process that results in a change in state or activity of a cell or an organism (in terms of movement, secretion, enzyme production, gene expression, etc.) as a result of detection of, or exposure to, an increase in the concentration of salt (particularly but not exclusively sodium and chloride ions) in the environment. [GOC:jl]
XLOC_040569	37.9325	57.8822	68.0186	44.2084	3.88788	12.2302	1.84867	2.31878	28.2511	30.8906	4.25183	7.80415	LOC_Os05g01635	GO:0008150	biological_process	Any process specifically pertinent to the functioning of integrated living units: cells, tissues, organs, and organisms. A process is a collection of molecular events with a defined beginning and end. [GOC:go_curators, GOC:isa_complete]
XLOC_040644	71.6504	69.0402	89.4981	108.014	25.9192	44.8441	46.2168	48.6944	76.1924	93.8832	60.9429	58.5311	LOC_Os05g03190
XLOC_040746	42.1473	39.053	47.7323	28.2569	2.59192	0	1.84867	2.31878	6.84876	0	1.41728	1.30069
XLOC_040981	64.9068	85.0798	90.6914	88.8726	51.8384	36.6906	46.2168	41.7381	58.2144	66.0211	41.1011	61.1325	LOC_Os05g10580	GO:0031625	ubiquitin protein ligase binding	Interacting selectively and non-covalently with a ubiquitin protein ligase enzyme, any of the E3 proteins. [GOC:vp]
XLOC_041085	39.6184	39.053	22.6729	20.0533	7.77576	20.3837	16.638	9.27513	17.978	15.7481	17.0073	18.2097
XLOC_041351	185.448	185.502	233.888	217.852	97.197	97.8416	125.71	125.214	281.655	193.218	137.476	109.258	LOC_Os05g18524
XLOC_041388	205.679	269.884	420.044	314.016	203.466	309.832	171.926	176.228	278.231	231.982	174.325	126.167	LOC_Os05g19390
XLOC_041555	133.185	89.9615	178.996	177.745	81.6455	46.8824	62.8548	46.3757	87.3216	95.7003	79.3675	76.7408
XLOC_041785	124.756	160.396	125.297	118.041	47.9505	48.9208	44.3681	53.332	89.0338	113.871	68.0293	50.7269	LOC_Os05g28170
XLOC_041875	59.8491	59.9743	89.4981	69.275	60.9101	50.9592	35.1248	39.4193	34.2438	74.5009	31.1801	36.4193	LOC_Os05g30454	GO:0030975	thiamine binding	Interacting selectively and non-covalently with thiamine (vitamin B1), a water soluble vitamin present in fresh vegetables and meats, especially liver. [GOC:mlg]
XLOC_042059	599.334	470.729	431.978	386.938	272.152	332.254	430.741	454.482	493.967	338.585	249.441	240.628	LOC_Os05g34130
XLOC_042166	68.2786	29.2898	47.7323	28.7127	20.7354	12.2302	11.092	9.27513	36.8121	29.6792	2.83456	9.10484	LOC_Os05g36350	GO:0080156	mitochondrial mRNA modification	The covalent alteration within the mitochondrion of one or more nucleotides within an mRNA to produce an mRNA molecule with a sequence that differs from that coded genetically. [PMID:20566637]
XLOC_042334	5.90062	12.5528	28.6394	13.6727	3.88788	4.07673	0	0	18.8341	16.9595	0	0
XLOC_042343	16.8589	23.7108	32.2193	21.8763	5.18384	12.2302	7.39469	4.63757	17.978	23.6222	5.66911	3.90207
XLOC_042498	12.6442	18.1318	17.8996	46.0314	0	2.03837	0	0	85.6095	23.6222	7.08639	1.30069	LOC_Os05g43860
XLOC_042632	77.551	53.6979	65.6319	68.8193	59.6142	34.6522	42.5195	39.4193	66.7754	38.159	12.7555	24.7131	LOC_Os05g47442
XLOC_042792	76.708	71.1323	71.5985	74.7441	41.4707	32.6139	22.1841	27.8254	61.6388	59.3584	18.4246	22.1117	LOC_Os05g50690	GO:0080156	mitochondrial mRNA modification	The covalent alteration within the mitochondrion of one or more nucleotides within an mRNA to produce an mRNA molecule with a sequence that differs from that coded genetically. [PMID:20566637]
XLOC_042815	48.8908	42.5399	48.9256	56.5139	7.77576	14.2686	31.4274	34.7817	99.307	46.0331	69.4466	75.4401	LOC_Os05g51160	GO:0035066	positive regulation of histone acetylation	Any process that activates or increases the frequency, rate or extent of the addition of an acetyl group to a histone protein. [GOC:bf]
XLOC_043054	64.9068	58.5796	96.658	84.7708	25.9192	26.4988	62.8548	51.0132	101.019	70.8667	29.7628	10.4055
XLOC_043164	95.2528	60.6717	82.3383	72.0096	16.8475	26.4988	46.2168	51.0132	196.902	68.4439	45.3529	57.2304	LOC_Os06g01790	GO:0009941	chloroplast envelope	The double lipid bilayer enclosing the chloroplast and separating its contents from the rest of the cytoplasm includes the intermembrane space. [GOC:tb]
XLOC_043200	261.313	281.74	313.84	261.604	107.565	161.031	216.295	199.415	160.946	238.645	274.952	176.894	LOC_Os06g02590	GO:0008289	lipid binding	Interacting selectively and non-covalently with a lipid. [GOC:ai]
XLOC_043344	58.1632	43.9347	63.2453	86.1381	36.2869	42.8057	16.638	20.869	98.4509	33.9191	22.6764	24.7131	LOC_Os06g05350	GO:0042162	telomeric DNA binding	Interacting selectively and non-covalently with a telomere, a specific structure at the end of a linear chromosome required for the integrity and maintenance of the end. [GOC:jl, SO:0000624]
XLOC_043353	258.784	242.687	289.974	240.184	155.515	142.686	183.019	173.909	243.987	219.868	127.555	118.363	LOC_Os06g05580
XLOC_043526	18.5448	9.06588	8.35316	15.4957	0	0	0	0	12.8414	6.05698	1.41728	5.20276	LOC_Os06g08820	GO:0008270	zinc ion binding	Interacting selectively and non-covalently with zinc (Zn) ions. [GOC:ai]
XLOC_043551	443.389	228.739	189.736	185.493	134.78	195.683	219.992	231.878	521.362	161.721	266.448	159.985	LOC_Os06g09340	GO:0071944	cell periphery	The part of a cell encompassing the cell cortex, the plasma membrane, and any external encapsulating structures. [GOC:mah]
XLOC_043585	49.7338	34.8688	19.0929	25.5224	46.6546	16.3069	20.3354	25.5066	49.6535	47.2444	7.08639	15.6083	LOC_Os06g10020	GO:0016021	integral component of membrane	The component of a membrane consisting of the gene products and protein complexes having at least some part of their peptide sequence embedded in the hydrophobic region of the membrane. [GOC:dos, GOC:go_curators]
XLOC_043596	305.989	352.175	303.1	288.038	181.434	144.724	225.538	204.053	256.828	242.279	136.059	148.279	LOC_Os06g10200	GO:0019205	nucleobase-containing compound kinase activity	Catalysis of the transfer of a phosphate group, usually from ATP or GTP, to a nucleobase, nucleoside, nucleotide or polynucleotide substrate. [GOC:jl]
XLOC_043601	74.1792	94.1457	47.7323	67.452	58.3182	32.6139	18.4867	11.5939	50.5096	90.249	18.4246	40.3214	LOC_Os06g10290
XLOC_043706	53.9485	73.2245	72.7918	70.6423	24.6232	12.2302	9.24336	13.9127	51.3657	61.1755	5.66911	14.3076	LOC_Os06g12360
XLOC_043723	341.393	258.029	294.747	289.406	190.506	269.064	273.603	285.21	329.596	233.194	248.024	227.621	LOC_Os06g12660
XLOC_044203	2.52884	4.18425	8.35316	7.74787	0	0	0	0	3.42438	0	0	0
XLOC_044442	152.573	75.3166	56.0855	77.0229	22.0313	46.8824	68.4009	57.9696	95.0265	65.4154	82.2021	124.866	LOC_Os06g28950	GO:0009507	chloroplast	A chlorophyll-containing plastid with thylakoids organized into grana and frets, or stroma thylakoids, and embedded in a stroma. [ISBN:0471245208]
XLOC_044775	211.579	346.596	371.119	275.733	239.753	195.683	147.894	155.358	223.441	190.189	189.915	110.559
XLOC_044807	76.708	145.054	280.427	217.396	93.3091	122.302	55.4602	53.332	124.99	109.026	109.13	79.3421	LOC_Os06g36910	GO:0008150	biological_process	Any process specifically pertinent to the functioning of integrated living units: cells, tissues, organs, and organisms. A process is a collection of molecular events with a defined beginning and end. [GOC:go_curators, GOC:isa_complete]
XLOC_045245	108.74	112.277	126.491	92.9744	98.493	89.6881	77.6442	71.8823	95.8826	109.026	35.4319	84.5449
XLOC_045286	312.733	373.793	243.435	217.852	187.914	142.686	186.716	185.503	171.219	184.132	94.9576	132.67	LOC_Os06g45900	GO:0006457	protein folding	The process of assisting in the covalent and noncovalent assembly of single chain polypeptides or multisubunit complexes into the correct tertiary structure. [GOC:go_curators, GOC:rb]
XLOC_045303	113.798	188.989	140.81	103.001	20.7354	55.0359	55.4602	57.9696	40.2364	115.083	42.5183	35.1187
XLOC_045520	102.839	89.9615	198.089	118.041	185.322	128.417	144.196	134.489	142.112	102.363	120.469	179.495	LOC_Os06g50580
XLOC_045841	64.9068	140.173	130.071	106.647	51.8384	46.8824	22.1841	25.5066	83.0412	118.717	36.8492	13.0069	LOC_Os06g06400
XLOC_045908	32.8749	18.8291	16.7063	20.9648	0	0	1.84867	4.63757	9.41704	6.05698	1.41728	1.30069	LOC_Os06g07887
XLOC_046017	72.4933	101.119	83.5316	84.315	60.9101	44.8441	35.1248	41.7381	53.0779	29.6792	42.5183	27.3145	LOC_Os06g10140
XLOC_046101	111.269	78.8035	87.1115	100.267	29.8071	57.0743	24.0327	34.7817	83.0412	78.7407	39.6838	22.1117	LOC_Os06g11910	GO:0016021	integral component of membrane	The component of a membrane consisting of the gene products and protein complexes having at least some part of their peptide sequence embedded in the hydrophobic region of the membrane. [GOC:dos, GOC:go_curators]
XLOC_046138	38.7755	23.0134	23.8662	18.686	6.4798	22.422	3.69734	4.63757	25.6828	10.2969	2.83456	14.3076	LOC_Os06g12620
XLOC_046206	170.275	149.936	131.264	173.188	152.923	161.031	160.834	143.765	136.975	162.933	35.4319	45.5242	LOC_Os06g13830	GO:0030245	cellulose catabolic process	The chemical reactions and pathways resulting in the breakdown of cellulose, a linear beta1-4 glucan of molecular mass 50-400 kDa with the pyranose units in the -4C1 conformation. [GOC:mah, ISBN:0198506732]
XLOC_046612	280.701	183.41	175.416	156.325	220.313	169.184	236.63	224.922	320.179	218.657	323.139	208.111	LOC_Os06g22394
XLOC_046659	130.657	213.397	215.989	198.71	79.0536	67.2661	79.4929	78.8386	142.968	169.595	76.533	58.5311	LOC_Os06g23360	GO:0016021	integral component of membrane	The component of a membrane consisting of the gene products and protein complexes having at least some part of their peptide sequence embedded in the hydrophobic region of the membrane. [GOC:dos, GOC:go_curators]
XLOC_046952	152.573	155.515	107.398	110.293	64.798	32.6139	46.2168	48.6944	82.1851	138.099	99.2094	44.2235	LOC_Os06g30420	GO:0009793	embryo development ending in seed dormancy	The process whose specific outcome is the progression of the embryo over time, from zygote formation to the end of seed dormancy. An example of this process is found in Arabidopsis thaliana. [GOC:go_curators, GOC:mtg_sensu]
XLOC_047378	0.842945	0.697376	3.57992	4.55757	0	0	0	0	0	6.05698	0	0
XLOC_047617	85.1375	60.6717	45.3457	26.8897	6.4798	6.1151	20.3354	25.5066	32.5316	47.2444	9.92094	28.6152	LOC_Os06g43520
XLOC_047704	233.496	191.081	207.636	235.626	156.811	146.762	223.689	222.603	195.19	199.275	116.217	85.8456	LOC_Os06g45250	GO:0016853	isomerase activity	Catalysis of the geometric or structural changes within one molecule. Isomerase is the systematic name for any enzyme of EC class 5. [ISBN:0198506732]
XLOC_047721	513.354	472.123	482.097	503.156	189.21	236.451	404.859	424.337	546.188	433.074	423.766	264.04	LOC_Os06g45500	GO:0046872	metal ion binding	Interacting selectively and non-covalently with any metal ion. [GOC:ai]
XLOC_047754	272.271	246.871	204.056	225.6	111.453	124.34	147.894	153.04	219.16	213.206	104.879	123.566	LOC_Os06g46120	GO:0016021	integral component of membrane	The component of a membrane consisting of the gene products and protein complexes having at least some part of their peptide sequence embedded in the hydrophobic region of the membrane. [GOC:dos, GOC:go_curators]
XLOC_047950	348.979	301.964	478.517	463.505	684.267	470.863	434.438	426.656	540.196	284.072	283.456	388.907	LOC_Os06g49680
XLOC_048145	3.37178	18.8291	8.35316	6.3806	6.4798	4.07673	1.84867	2.31878	0	0	0	1.30069
XLOC_048150	13.4871	10.4606	25.0595	37.3721	12.9596	4.07673	5.54602	6.95635	21.4024	18.7766	7.08639	3.90207
XLOC_048213	4.21473	3.48688	7.15985	39.1951	1.29596	8.15347	5.54602	6.95635	29.9633	21.8051	0	1.30069
XLOC_048259	17.7019	23.0134	28.6394	10.0267	2.59192	8.15347	1.84867	0	17.978	22.4108	4.25183	7.80415
XLOC_048296	13.4871	29.9872	45.3457	56.9696	10.3677	4.07673	7.39469	6.95635	46.2291	20.5937	12.7555	11.7062
XLOC_048378	34.5608	43.9347	42.9591	38.7393	2.59192	0	5.54602	4.63757	23.1146	26.045	1.41728	6.50345	LOC_Os07g02280	GO:1900865	chloroplast RNA modification	Any RNA modification that takes place in chloroplast. [GOC:TermGenie]
XLOC_048409	143.301	59.2769	112.171	113.939	53.1344	73.3812	57.3088	64.9259	29.1072	95.0946	21.2592	36.4193
XLOC_048418	95.2528	74.6192	153.937	198.71	119.228	112.11	125.71	104.345	113.004	148.396	58.1084	75.4401	LOC_Os07g03120
XLOC_048529	37.0896	18.1318	17.8996	11.3939	2.59192	6.1151	1.84867	2.31878	11.1292	29.6792	0	5.20276	LOC_Os07g05420	GO:0080044	quercetin 7-O-glucosyltransferase activity	Catalysis of the transfer of a glucosyl group from UDP-glucose to the 7-hydroxy group of a quercetin molecule. [PMID:15352060]
XLOC_048641	246.983	328.464	705.245	467.151	270.856	458.632	332.761	347.817	273.094	304.06	337.312	238.026	LOC_Os07g07690	GO:0046872	metal ion binding	Interacting selectively and non-covalently with any metal ion. [GOC:ai]
XLOC_048665	209.05	232.923	299.52	249.299	207.354	232.374	123.861	136.808	215.736	195.64	93.5403	96.2511	LOC_Os07g08180	GO:0008150	biological_process	Any process specifically pertinent to the functioning of integrated living units: cells, tissues, organs, and organisms. A process is a collection of molecular events with a defined beginning and end. [GOC:go_curators, GOC:isa_complete]
XLOC_048676	37.0896	27.1977	10.7398	32.8145	3.88788	2.03837	11.092	13.9127	20.5463	23.0165	12.7555	45.5242	LOC_Os07g08360
XLOC_048903	411.357	428.189	368.732	262.972	303.255	330.215	310.577	303.761	334.733	231.377	167.239	167.789	LOC_Os07g12700
XLOC_049856	123.913	121.343	113.364	128.068	115.34	116.187	85.0389	102.026	59.0705	69.0496	83.6194	57.2304	LOC_Os07g33200
XLOC_049974	59.8491	47.4216	25.0595	24.1551	28.5111	26.4988	14.7894	9.27513	0.856095	4.23989	0	0	LOC_Os07g35200
XLOC_049981	133.185	147.146	45.3457	68.3635	116.636	103.957	42.5195	39.4193	4.28047	76.318	5.66911	9.10484	LOC_Os07g35340	GO:0016772	transferase activity, transferring phosphorus-containing groups	Catalysis of the transfer of a phosphorus-containing group from one compound (donor) to another (acceptor). [GOC:jl, ISBN:0198506732]
XLOC_050048	47.2049	50.2111	73.9851	79.3017	59.6142	34.6522	33.2761	30.1442	53.0779	50.2729	43.9356	63.7339	LOC_Os07g36960
XLOC_050140	24.4454	36.9609	11.9331	14.1285	1.29596	4.07673	0	0	6.84876	10.2969	0	6.50345	LOC_Os07g38900
XLOC_050505	6.74356	7.67113	10.7398	10.0267	1.29596	0	0	0	0.856095	3.63419	0	2.60138	LOC_Os07g45740
XLOC_050533	20.2307	45.3294	56.0855	70.1866	6.4798	6.1151	5.54602	6.95635	30.8194	5.45128	12.7555	2.60138	LOC_Os07g46190	GO:0045490	pectin catabolic process	The chemical reactions and pathways resulting in the breakdown of pectin, a polymer containing a backbone of alpha-1,4-linked D-galacturonic acid residues. [GOC:go_curators, PMID:11931668]
XLOC_050572	3.37178	13.9475	10.7398	27.8012	0	0	0	0	11.9853	27.8621	0	0	LOC_Os07g46870	GO:0055114	oxidation-reduction process	A metabolic process that results in the removal or addition of one or more electrons to or from a substance, with or without the concomitant removal or addition of a proton or protons. [GOC:dhl, GOC:ecd, GOC:jh2, GOC:jid, GOC:mlg, GOC:rph]
XLOC_050812	56.4773	39.053	50.1189	54.6908	33.695	16.3069	14.7894	18.5503	46.2291	40.5818	15.5901	15.6083	LOC_Os07g02890
XLOC_051039	43.8332	72.5271	38.1859	37.8278	14.2556	2.03837	9.24336	11.5939	25.6828	39.3704	7.08639	22.1117	LOC_Os07g07900
XLOC_051126	56.4773	43.9347	21.4795	42.3854	28.5111	36.6906	25.8814	18.5503	60.7827	25.4393	26.9283	14.3076
XLOC_051258	66.5927	87.172	106.204	72.4653	72.5738	42.8057	24.0327	30.1442	58.2144	47.2444	52.4393	36.4193	LOC_Os07g12590
XLOC_051259	101.153	119.949	143.197	140.373	128.3	154.916	96.1309	88.1138	128.414	86.0091	116.217	115.761	LOC_Os07g12600
XLOC_051260	40.4614	44.632	51.3123	38.7393	12.9596	24.4604	14.7894	11.5939	24.8267	27.8621	18.4246	24.7131	LOC_Os07g12610
XLOC_051304	48.8908	50.9084	54.8922	61.5272	27.2152	34.6522	22.1841	25.5066	41.9486	29.0735	14.1728	19.5104	LOC_Os07g13520
XLOC_051484	107.054	130.409	127.684	115.306	27.2152	30.5755	48.0655	53.332	83.0412	102.969	22.6764	62.4332	LOC_Os07g17220	GO:0043531	ADP binding	Interacting selectively and non-covalently with ADP, adenosine 5'-diphosphate. [GOC:jl]
XLOC_051624	81.7657	83.6851	91.8847	79.3017	29.8071	38.729	27.7301	27.8254	55.6461	86.6148	36.8492	19.5104	LOC_Os07g20420	GO:0008270	zinc ion binding	Interacting selectively and non-covalently with zinc (Zn) ions. [GOC:ai]
XLOC_052070	697.116	882.18	910.494	643.529	230.681	258.873	342.004	345.499	178.068	168.384	22.6764	50.7269	LOC_Os07g30980	GO:0045132	meiotic chromosome segregation	The process in which genetic material, in the form of chromosomes, is organized into specific structures and then physically separated and apportioned to two or more sets during M phase of the meiotic cell cycle. [GOC:ai, GOC:mah]
XLOC_052374	503.238	722.481	1205.24	874.597	357.685	509.592	667.371	684.041	618.956	692.313	530.062	444.836	LOC_Os07g37550	GO:0046872	metal ion binding	Interacting selectively and non-covalently with any metal ion. [GOC:ai]
XLOC_052469	3173.69	2715.58	3317.4	3515.25	2720.22	2976.02	2577.05	2597.04	2918.43	2010.31	1594.44	1784.55	LOC_Os07g39390	GO:0055085	transmembrane transport	The process in which a solute is transported across a lipid bilayer, from one side of a membrane to the other [GOC:dph, GOC:jid]
XLOC_052511	137.4	114.37	108.591	111.205	54.4303	65.2277	72.0982	90.4325	85.6095	87.8262	39.6838	41.6221	LOC_Os07g40310	GO:0044212	transcription regulatory region DNA binding	Interacting selectively and non-covalently with a DNA region that regulates the transcription of a region of DNA, which may be a gene, cistron, or operon. Binding may occur as a sequence specific interaction or as an interaction observed only once a factor has been recruited to the DNA by other factors. [GOC:jl, GOC:txnOH, SO:0005836]
XLOC_052527	20.2307	171.554	22.6729	23.2436	0	0	0	0	8.56095	17.5652	8.50367	0	LOC_Os07g40740	GO:0016798	hydrolase activity, acting on glycosyl bonds	Catalysis of the hydrolysis of any glycosyl bond. [GOC:jl]
XLOC_052814	323.691	300.569	424.818	418.841	173.659	216.067	323.518	303.761	313.331	225.925	143.145	144.377	LOC_Os07g47090	GO:0003779	actin binding	Interacting selectively and non-covalently with monomeric or multimeric forms of actin, including actin filaments. [GOC:clt]
XLOC_052904	23.6025	27.895	38.1859	29.1684	27.2152	8.15347	11.092	9.27513	25.6828	16.9595	21.2592	22.1117
XLOC_052968	18.5448	33.474	20.2862	14.1285	10.3677	16.3069	5.54602	4.63757	0	0	0	0
XLOC_053016	15.173	0.697376	5.96654	9.11514	7.77576	8.15347	1.84867	2.31878	1.71219	0	7.08639	1.30069
XLOC_053396	16.8589	26.5003	56.0855	50.1333	7.77576	14.2686	11.092	13.9127	53.0779	25.4393	5.66911	0	LOC_Os08g05310	GO:0008152	metabolic process	The chemical reactions and pathways, including anabolism and catabolism, by which living organisms transform chemical substances. Metabolic processes typically transform small molecules, but also include macromolecular processes such as DNA repair and replication, and protein synthesis and degradation. [GOC:go_curators, ISBN:0198547684]
XLOC_053538	222.538	306.845	408.111	308.547	169.771	105.995	197.808	197.097	265.389	212.6	111.965	154.782	LOC_Os08g07890	GO:0016772	transferase activity, transferring phosphorus-containing groups	Catalysis of the transfer of a phosphorus-containing group from one compound (donor) to another (acceptor). [GOC:jl, ISBN:0198506732]
XLOC_053639	27.8172	16.737	5.96654	21.8763	2.59192	2.03837	3.69734	2.31878	10.2731	16.9595	2.83456	3.90207	LOC_Os08g09830
XLOC_053661	60.6921	62.0664	102.625	84.7708	41.4707	32.6139	46.2168	51.0132	40.2364	107.814	14.1728	32.5173	LOC_Os08g10290	GO:0016772	transferase activity, transferring phosphorus-containing groups	Catalysis of the transfer of a phosphorus-containing group from one compound (donor) to another (acceptor). [GOC:jl, ISBN:0198506732]
XLOC_053689	83.4516	112.975	152.743	138.094	77.7576	79.4963	72.0982	62.6071	107.012	89.0376	86.4539	123.566	LOC_Os08g10780	GO:0003677	DNA binding	Any molecular function by which a gene product interacts selectively and non-covalently with DNA (deoxyribonucleic acid). [GOC:dph, GOC:jl, GOC:tb, GOC:vw]
XLOC_053983	104.525	61.3691	88.3048	79.7575	42.7667	50.9592	53.6115	53.332	87.3216	59.9641	59.5257	75.4401	LOC_Os08g16570	GO:0048046	apoplast	The cell membranes and intracellular regions in a plant are connected through plasmodesmata, and plants may be described as having two major compartments: the living symplast and the non-living apoplast. The apoplast is external to the plasma membrane and includes cell walls, intercellular spaces and the lumen of dead structures such as xylem vessels. Water and solutes pass freely through it. [GO…
XLOC_054088	853.904	806.864	738.658	738.326	404.34	379.136	573.088	572.739	612.108	452.456	347.233	400.613
XLOC_054110	1575.46	1684.16	3305.46	2799.26	1135.26	1263.79	1939.26	1926.91	1665.96	1559.07	1726.24	1918.52	LOC_Os08g19590	GO:0043565	sequence-specific DNA binding	Interacting selectively and non-covalently with DNA of a specific nucleotide composition, e.g. GC-rich DNA binding, or with a specific sequence motif or type of DNA e.g. promotor binding or rDNA binding. [GOC:jl]
XLOC_054480	9.2724	4.18425	8.35316	8.20362	0	0	0	0	0	0.605698	0	0
XLOC_054575	889.307	638.796	1059.66	947.063	509.312	505.515	752.409	797.661	949.409	752.883	381.248	638.639	LOC_Os08g29200
XLOC_054595	510.825	508.387	397.372	325.866	346.021	448.441	356.794	317.673	283.367	302.849	208.34	331.676	LOC_Os08g29615
XLOC_054655	14.3301	6.27638	13.1264	16.4072	1.29596	2.03837	1.84867	0	8.56095	21.8051	2.83456	1.30069
XLOC_054731	86.8234	46.7242	23.8662	33.726	46.6546	48.9208	7.39469	9.27513	3.42438	12.114	1.41728	5.20276
XLOC_054747	122.227	156.91	157.517	178.657	57.0222	40.7673	110.92	102.026	185.773	164.144	144.562	144.377	LOC_Os08g32630	GO:0055114	oxidation-reduction process	A metabolic process that results in the removal or addition of one or more electrons to or from a substance, with or without the concomitant removal or addition of a proton or protons. [GOC:dhl, GOC:ecd, GOC:jh2, GOC:jid, GOC:mlg, GOC:rph]
XLOC_054937	62.378	21.6186	28.6394	30.5357	53.1344	75.4196	31.4274	30.1442	39.3804	24.8336	15.5901	19.5104	LOC_Os08g36060
XLOC_054996	61.535	60.6717	35.7992	57.8811	27.2152	34.6522	31.4274	20.869	44.5169	41.1875	17.0073	32.5173
XLOC_055009	64.9068	70.4349	51.3123	47.8545	33.695	30.5755	33.2761	37.1005	33.3877	44.8217	48.1874	54.629	LOC_Os08g37595
XLOC_055015	118.855	163.883	233.888	254.768	84.2374	87.6498	155.288	139.127	184.916	136.888	144.562	114.461	LOC_Os08g37750	GO:0051015	actin filament binding	Interacting selectively and non-covalently with an actin filament, also known as F-actin, a helical filamentous polymer of globular G-actin subunits. [ISBN:0198506732]
XLOC_055141	36.2466	42.5399	60.8587	55.1466	19.4394	8.15347	5.54602	4.63757	40.2364	29.0735	24.0937	16.909	LOC_Os08g40020	GO:0080156	mitochondrial mRNA modification	The covalent alteration within the mitochondrion of one or more nucleotides within an mRNA to produce an mRNA molecule with a sequence that differs from that coded genetically. [PMID:20566637]
XLOC_055369	192.192	145.054	238.662	246.109	77.7576	95.8032	157.137	141.446	183.204	225.925	117.634	70.2373	LOC_Os08g44640	GO:0051603	proteolysis involved in cellular protein catabolic process	The hydrolysis of a peptide bond or bonds within a protein as part of the chemical reactions and pathways resulting in the breakdown of a protein by individual cells. [GOC:ai, GOC:dph, GOC:tb]
XLOC_055563	185.448	213.397	279.234	316.751	128.3	114.149	216.295	220.284	230.289	205.332	150.231	295.257	LOC_Os08g04110	GO:0022626	cytosolic ribosome	A ribosome located in the cytosol. [GOC:mtg_sensu]
XLOC_055571	16.016	4.18425	10.7398	19.5975	10.3677	2.03837	7.39469	9.27513	4.28047	42.3989	1.41728	0	LOC_Os08g04240
XLOC_055574	7.58651	20.9213	29.8327	19.5975	0	2.03837	7.39469	0	20.5463	14.5368	0	0
XLOC_055647	542.014	422.61	453.457	495.863	597.438	558.512	508.385	463.757	676.315	363.419	395.42	468.249
XLOC_055760	295.031	257.332	360.379	296.242	254.008	173.261	249.571	264.341	461.435	138.705	232.434	247.131	LOC_Os08g07970	GO:0043565	sequence-specific DNA binding	Interacting selectively and non-covalently with DNA of a specific nucleotide composition, e.g. GC-rich DNA binding, or with a specific sequence motif or type of DNA e.g. promotor binding or rDNA binding. [GOC:jl]
XLOC_055851	56.4773	112.277	91.8847	101.178	25.9192	40.7673	31.4274	18.5503	94.1704	75.7123	38.2665	65.0345	LOC_Os08g09860	GO:0055114	oxidation-reduction process	A metabolic process that results in the removal or addition of one or more electrons to or from a substance, with or without the concomitant removal or addition of a proton or protons. [GOC:dhl, GOC:ecd, GOC:jh2, GOC:jid, GOC:mlg, GOC:rph]
XLOC_056261	14.3301	14.6449	9.54647	5.92484	32.399	22.422	3.69734	2.31878	11.1292	1.81709	1.41728	0
XLOC_057020	128.128	167.37	178.996	195.52	77.7576	52.9975	123.861	118.258	234.57	95.7003	150.231	227.621	LOC_Os08g34320
XLOC_057103	57.3203	101.817	149.164	136.271	37.5828	16.3069	48.0655	51.0132	78.7607	112.054	55.2738	41.6221	LOC_Os08g35910
XLOC_057307	188.82	159.002	149.164	167.263	94.6051	77.4579	164.532	169.271	223.441	121.14	100.627	140.475	LOC_Os08g40060
XLOC_057392	187.134	234.318	324.58	309.003	133.484	114.149	151.591	164.634	213.168	198.669	93.5403	127.468	LOC_Os08g41560	GO:0046872	metal ion binding	Interacting selectively and non-covalently with any metal ion. [GOC:ai]
XLOC_057757	57.3203	36.2635	14.3197	20.0533	18.1434	8.15347	11.092	9.27513	17.1219	27.2564	4.25183	19.5104
XLOC_057871	20.2307	23.7108	22.6729	25.5224	5.18384	10.1918	1.84867	2.31878	29.1072	12.7197	7.08639	20.8111	LOC_Os09g01610
XLOC_058501	73.3362	32.7767	35.7992	35.0933	2.59192	14.2686	33.2761	23.1878	47.9413	36.3419	39.6838	15.6083	LOC_Os09g15680
XLOC_058679	47.2049	76.7113	64.4386	68.3635	1.29596	8.15347	9.24336	11.5939	35.0999	52.6957	8.50367	6.50345	LOC_Os09g19880
XLOC_058717	38.7755	31.3819	68.0186	56.5139	20.7354	36.6906	20.3354	20.869	42.8047	46.6388	11.3382	27.3145	LOC_Os09g20490	GO:0055085	transmembrane transport	The process in which a solute is transported across a lipid bilayer, from one side of a membrane to the other [GOC:dph, GOC:jid]
XLOC_058744	48.0479	53.6979	53.6989	72.4653	40.1748	28.5371	38.8221	34.7817	80.4729	32.7077	39.6838	55.9297	LOC_Os09g20980	GO:0046872	metal ion binding	Interacting selectively and non-covalently with any metal ion. [GOC:ai]
XLOC_058772	27.8172	41.1452	9.54647	17.3188	6.4798	8.15347	3.69734	2.31878	15.4097	18.1709	4.25183	1.30069
XLOC_058846	86.8234	65.5533	87.1115	89.3283	47.9505	59.1126	42.5195	44.0569	55.6461	58.147	76.533	46.8249	LOC_Os09g23640	GO:0017111	nucleoside-triphosphatase activity	Catalysis of the reaction: a nucleoside triphosphate + H2O = nucleoside diphosphate + phosphate. [EC:3.6.1.15]
XLOC_059125	380.168	291.503	299.52	255.68	304.551	326.139	273.603	285.21	214.024	303.455	157.318	174.293	LOC_Os09g29100	GO:0051726	regulation of cell cycle	Any process that modulates the rate or extent of progression through the cell cycle. [GOC:ai, GOC:dph, GOC:tb]
XLOC_059212	51.4197	28.5924	85.9182	91.1514	11.6636	24.4604	14.7894	18.5503	6.84876	17.5652	9.92094	2.60138	LOC_Os09g31019
XLOC_059265	131.499	93.4483	77.565	60.6157	36.2869	36.6906	83.1902	92.7513	65.9193	76.9237	83.6194	72.8387	LOC_Os09g32620	GO:0055114	oxidation-reduction process	A metabolic process that results in the removal or addition of one or more electrons to or from a substance, with or without the concomitant removal or addition of a proton or protons. [GOC:dhl, GOC:ecd, GOC:jh2, GOC:jid, GOC:mlg, GOC:rph]
XLOC_059290	18.5448	18.1318	45.3457	23.2436	29.8071	42.8057	16.638	16.2315	19.6902	26.045	18.4246	19.5104	LOC_Os09g33490	GO:0006355	regulation of transcription, DNA-templated	Any process that modulates the frequency, rate or extent of cellular DNA-templated transcription. [GOC:go_curators, GOC:txnOH]
XLOC_059331	176.176	86.4746	91.8847	92.0629	72.5738	67.2661	62.8548	67.2447	154.953	73.2895	111.965	106.657	LOC_Os09g34140	GO:0009534	chloroplast thylakoid	Sac-like membranous structures (cisternae) in a chloroplast combined into stacks (grana) and present singly in the stroma (stroma thylakoids or frets) as interconnections between grana. An example of this component is found in Arabidopsis thaliana. [GOC:mtg_sensu, ISBN:0943883999]
XLOC_059344	27.8172	29.9872	33.4126	45.1199	24.6232	14.2686	16.638	2.31878	35.0999	29.0735	38.2665	16.909	LOC_Os09g34870	GO:0008150	biological_process	Any process specifically pertinent to the functioning of integrated living units: cells, tissues, organs, and organisms. A process is a collection of molecular events with a defined beginning and end. [GOC:go_curators, GOC:isa_complete]
XLOC_059426	35.4037	13.9475	8.35316	29.6242	19.4394	8.15347	11.092	9.27513	11.1292	51.4843	7.08639	2.60138	LOC_Os09g37080
XLOC_059451	51.4197	58.5796	75.1784	70.1866	15.5515	18.3453	22.1841	18.5503	63.351	21.1994	24.0937	26.0138	LOC_Os09g37570
XLOC_059483	262.999	284.529	305.487	283.481	59.6142	52.9975	157.137	153.04	177.212	256.21	73.6984	80.6428	LOC_Os09g38268	GO:0048038	quinone binding	Interacting selectively and non-covalently with a quinone, any member of a class of diketones derivable from aromatic compounds by conversion of two CH groups into CO groups with any necessary rearrangement of double bonds. [ISBN:0198506732]
XLOC_060518	91.0381	140.173	139.617	122.143	53.1344	32.6139	55.4602	51.0132	71.9119	114.477	45.3529	53.3283	LOC_Os09g20900	GO:0016021	integral component of membrane	The component of a membrane consisting of the gene products and protein complexes having at least some part of their peptide sequence embedded in the hydrophobic region of the membrane. [GOC:dos, GOC:go_curators]
XLOC_060944	30.346	18.1318	31.026	30.08	25.9192	36.6906	7.39469	18.5503	25.6828	21.1994	1.41728	20.8111
XLOC_061007	53.1056	63.4612	56.0855	58.3369	38.8788	10.1918	46.2168	48.6944	79.6168	47.8501	49.6047	19.5104	LOC_Os09g31514	GO:0050662	coenzyme binding	Interacting selectively and non-covalently with a coenzyme, any of various nonprotein organic cofactors that are required, in addition to an enzyme and a substrate, for an enzymatic reaction to proceed. [ISBN:0198506732]
XLOC_061079	111.269	177.831	156.323	142.196	58.3182	61.151	70.2495	71.8823	141.256	129.619	93.5403	100.153	LOC_Os09g33620
XLOC_061190	810.07	656.231	1068.01	936.125	1044.54	839.807	639.64	674.766	562.454	327.077	428.018	504.668	LOC_Os09g36890	GO:0070847	core mediator complex	A protein complex that interacts with the carboxy-terminal domain of the largest subunit of RNA polymerase II and plays an active role in transducing the signal from a transcription factor to the transcriptional machinery. The core mediator complex has a stimulatory effect on basal transcription, and contains most of the same subdomains as the larger form of mediator complex -- a head domain comp…
XLOC_061209	35.4037	29.2898	3.57992	20.0533	0	0	1.84867	0	18.8341	11.5083	1.41728	0	LOC_Os09g37260
XLOC_061254	79.2369	85.7772	168.256	113.028	20.7354	36.6906	11.092	13.9127	70.1998	73.2895	18.4246	7.80415	LOC_Os09g37920	GO:0016818	hydrolase activity, acting on acid anhydrides, in phosphorus-containing anhydrides	Catalysis of the hydrolysis of any acid anhydride which contains phosphorus. [GOC:jl]
XLOC_061304	249.512	373.096	466.583	416.562	277.335	299.64	223.689	236.516	426.335	265.901	89.2885	179.495	LOC_Os09g39034	GO:0005524	ATP binding	Interacting selectively and non-covalently with ATP, adenosine 5'-triphosphate, a universally important coenzyme and enzyme regulator. [ISBN:0198506732]
XLOC_061479	31.189	13.2501	4.77323	23.2436	7.77576	2.03837	12.9407	9.27513	25.6828	11.5083	4.25183	18.2097
XLOC_026629	163.531	248.266	415.271	326.322	176.251	91.7265	125.71	120.577	214.024	159.904	99.2094	101.454	LOC_Os03g10430	GO:0008150	biological_process	Any process specifically pertinent to the functioning of integrated living units: cells, tissues, organs, and organisms. A process is a collection of molecular events with a defined beginning and end. [GOC:go_curators, GOC:isa_complete]
XLOC_008789	90.1952	131.107	132.457	112.572	72.5738	77.4579	97.9796	88.1138	172.931	98.7288	87.8712	61.1325
XLOC_010895	96.9387	172.252	182.576	142.652	77.7576	52.9975	62.8548	67.2447	117.285	112.66	59.5257	39.0207	LOC_Os10g42754
XLOC_019036	85.1375	127.62	167.063	185.037	49.2465	40.7673	46.2168	55.6508	223.441	182.921	76.533	71.538
XLOC_043482	1596.54	1248.3	1639.61	1566.89	1253.19	1459.47	1220.12	1240.55	885.202	963.666	589.588	729.688	LOC_Os06g07878	GO:0051603	proteolysis involved in cellular protein catabolic process	The hydrolysis of a peptide bond or bonds within a protein as part of the chemical reactions and pathways resulting in the breakdown of a protein by individual cells. [GOC:ai, GOC:dph, GOC:tb]
XLOC_056638	38.7755	26.5003	36.9926	35.549	15.5515	2.03837	9.24336	11.5939	27.395	14.5368	9.92094	11.7062
XLOC_043402	186.291	208.515	158.71	189.139	133.484	185.491	142.348	141.446	198.614	233.194	116.217	87.1463	LOC_Os06g06430	GO:0016021	integral component of membrane	The component of a membrane consisting of the gene products and protein complexes having at least some part of their peptide sequence embedded in the hydrophobic region of the membrane. [GOC:dos, GOC:go_curators]
XLOC_052475	74.1792	36.2635	66.8253	61.0714	29.8071	36.6906	46.2168	34.7817	84.7534	50.8786	48.1874	109.258
XLOC_018772	28.6601	20.9213	41.7658	56.0581	24.6232	10.1918	20.3354	20.869	101.019	57.5413	29.7628	29.9159
XLOC_003226	191.349	203.634	237.468	181.847	101.085	73.3812	127.558	143.765	134.407	190.795	120.469	139.174
XLOC_039909	273.957	345.201	373.505	246.109	94.6051	187.53	234.781	255.066	248.267	258.633	177.16	189.901	LOC_Os05g39230	GO:0070569	uridylyltransferase activity	Catalysis of the transfer of an uridylyl group to an acceptor. [GOC:mah]
XLOC_021855	118.012	83.6851	137.23	128.523	77.7576	55.0359	68.4009	60.2884	160.946	112.66	77.9503	98.8525	LOC_Os02g36595
XLOC_013073	181.233	290.806	385.439	324.499	103.677	152.877	155.288	150.721	187.485	225.32	140.31	136.573	LOC_Os11g43800
XLOC_019036	85.1375	127.62	167.063	185.037	49.2465	40.7673	46.2168	55.6508	223.441	182.921	76.533	71.538
XLOC_058685	26.9743	44.632	48.9256	59.7042	12.9596	16.3069	11.092	20.869	55.6461	50.2729	8.50367	9.10484
XLOC_022224	236.025	336.832	519.089	444.363	311.03	358.753	247.722	248.11	268.814	281.044	191.332	184.698	LOC_Os02g44570	GO:0016021	integral component of membrane	The component of a membrane consisting of the gene products and protein complexes having at least some part of their peptide sequence embedded in the hydrophobic region of the membrane. [GOC:dos, GOC:go_curators]
XLOC_019804	149.201	159.002	278.041	261.149	220.313	246.642	195.959	201.734	189.197	147.79	121.886	145.677	LOC_Os12g42630	GO:0008270	zinc ion binding	Interacting selectively and non-covalently with zinc (Zn) ions. [GOC:ai]
XLOC_052398	195.563	140.87	155.13	137.639	108.861	65.2277	105.374	113.62	205.463	92.6718	219.678	210.712	LOC_Os07g38010	GO:0008150	biological_process	Any process specifically pertinent to the functioning of integrated living units: cells, tissues, organs, and organisms. A process is a collection of molecular events with a defined beginning and end. [GOC:go_curators, GOC:isa_complete]
XLOC_025699	137.4	260.121	297.134	290.773	85.5334	144.724	138.65	141.446	209.743	235.011	179.994	179.495	LOC_Os02g58350	GO:0035556	intracellular signal transduction	The process in which a signal is passed on to downstream components within the cell, which become activated themselves to further propagate the signal and finally trigger a change in the function or state of the cell. [GOC:bf, GOC:jl, GOC:signaling, ISBN:3527303782]
XLOC_015978	44.6761	48.8163	142.004	108.47	45.3586	48.9208	20.3354	18.5503	70.1998	41.7932	21.2592	32.5173	LOC_Os12g06080
XLOC_004606	155.102	225.95	190.929	113.939	73.8697	120.264	49.9141	53.332	149.817	174.441	53.8566	48.1256	LOC_Os01g25710	GO:0043531	ADP binding	Interacting selectively and non-covalently with ADP, adenosine 5'-diphosphate. [GOC:jl]
XLOC_018772	28.6601	20.9213	41.7658	56.0581	24.6232	10.1918	20.3354	20.869	101.019	57.5413	29.7628	29.9159
XLOC_053258	299.246	248.963	208.829	181.847	127.004	116.187	147.894	153.04	165.226	233.799	60.9429	132.67
XLOC_018692	223.381	152.028	215.989	210.104	152.923	138.609	118.315	122.896	93.3143	157.481	90.7058	50.7269	LOC_Os12g18810
XLOC_043402	186.291	208.515	158.71	189.139	133.484	185.491	142.348	141.446	198.614	233.194	116.217	87.1463	LOC_Os06g06420	GO:0016829	lyase activity	Catalysis of the cleavage of C-C, C-O, C-N and other bonds by other means than by hydrolysis or oxidation, or conversely adding a group to a double bond. They differ from other enzymes in that two substrates are involved in one reaction direction, but only one in the other direction. When acting on the single substrate, a molecule is eliminated and this generates either a new double bond or a new…
XLOC_015978	44.6761	48.8163	142.004	108.47	45.3586	48.9208	20.3354	18.5503	70.1998	41.7932	21.2592	32.5173
XLOC_053312	111.269	123.436	62.052	80.2132	22.0313	26.4988	14.7894	16.2315	54.7901	87.2205	26.9283	14.3076	LOC_Os08g03682	GO:0080110	sporopollenin biosynthetic process	The chemical reactions and pathways resulting in the formation of sporopollenin, a primary constituent of the pollen exine layer. [PMID:19218397]
XLOC_031195	59.8491	36.9609	59.6654	87.5053	49.2465	12.2302	31.4274	25.5066	62.4949	40.5818	28.3456	39.0207	LOC_Os03g48230
XLOC_043482	1596.54	1248.3	1639.61	1566.89	1253.19	1459.47	1220.12	1240.55	885.202	963.666	589.588	729.688	LOC_Os06g07969	GO:0070469	respiratory chain	The protein complexes that form the electron transport system (the respiratory chain), associated with a cell membrane, usually the plasma membrane (in prokaryotes) or the inner mitochondrial membrane (on eukaryotes). The respiratory chain complexes transfer electrons from an electron donor to an electron acceptor and are associated with a proton pump to create a transmembrane electrochemical gra…
XLOC_056638	38.7755	26.5003	36.9926	35.549	15.5515	2.03837	9.24336	11.5939	27.395	14.5368	9.92094	11.7062
XLOC_019036	85.1375	127.62	167.063	185.037	49.2465	40.7673	46.2168	55.6508	223.441	182.921	76.533	71.538
XLOC_043482	1596.54	1248.3	1639.61	1566.89	1253.19	1459.47	1220.12	1240.55	885.202	963.666	589.588	729.688	LOC_Os06g07914	GO:0055114	oxidation-reduction process	A metabolic process that results in the removal or addition of one or more electrons to or from a substance, with or without the concomitant removal or addition of a proton or protons. [GOC:dhl, GOC:ecd, GOC:jh2, GOC:jid, GOC:mlg, GOC:rph]
XLOC_058685	26.9743	44.632	48.9256	59.7042	12.9596	16.3069	11.092	20.869	55.6461	50.2729	8.50367	9.10484
XLOC_018692	223.381	152.028	215.989	210.104	152.923	138.609	118.315	122.896	93.3143	157.481	90.7058	50.7269
XLOC_019036	85.1375	127.62	167.063	185.037	49.2465	40.7673	46.2168	55.6508	223.441	182.921	76.533	71.538
XLOC_004606	155.102	225.95	190.929	113.939	73.8697	120.264	49.9141	53.332	149.817	174.441	53.8566	48.1256	LOC_Os01g25720	GO:0043531	ADP binding	Interacting selectively and non-covalently with ADP, adenosine 5'-diphosphate. [GOC:jl]
XLOC_056638	38.7755	26.5003	36.9926	35.549	15.5515	2.03837	9.24336	11.5939	27.395	14.5368	9.92094	11.7062
XLOC_053258	299.246	248.963	208.829	181.847	127.004	116.187	147.894	153.04	165.226	233.799	60.9429	132.67	LOC_Os08g02600	GO:0032259	methylation	The process in which a methyl group is covalently attached to a molecule. [GOC:mah]
XLOC_031195	59.8491	36.9609	59.6654	87.5053	49.2465	12.2302	31.4274	25.5066	62.4949	40.5818	28.3456	39.0207	LOC_Os03g48225	GO:0030598	rRNA N-glycosylase activity	Catalysis of the hydrolysis of the N-glycosylic bond at A-4324 in 28S rRNA from rat ribosomes or corresponding sites in 28S RNA from other species. [EC:3.2.2.22, GOC:mah]
XLOC_018772	28.6601	20.9213	41.7658	56.0581	24.6232	10.1918	20.3354	20.869	101.019	57.5413	29.7628	29.9159
XLOC_010895	96.9387	172.252	182.576	142.652	77.7576	52.9975	62.8548	67.2447	117.285	112.66	59.5257	39.0207	LOC_Os10g42760	GO:0009058	biosynthetic process	The chemical reactions and pathways resulting in the formation of substances typically the energy-requiring part of metabolism in which simpler substances are transformed into more complex ones. [GOC:curators, ISBN:0198547684]
XLOC_043482	1596.54	1248.3	1639.61	1566.89	1253.19	1459.47	1220.12	1240.55	885.202	963.666	589.588	729.688	LOC_Os06g07905	GO:0016757	transferase activity, transferring glycosyl groups	Catalysis of the transfer of a glycosyl group from one compound (donor) to another (acceptor). [GOC:jl, ISBN:0198506732]
XLOC_043482	1596.54	1248.3	1639.61	1566.89	1253.19	1459.47	1220.12	1240.55	885.202	963.666	589.588	729.688	LOC_Os06g07923	GO:0055114	oxidation-reduction process	A metabolic process that results in the removal or addition of one or more electrons to or from a substance, with or without the concomitant removal or addition of a proton or protons. [GOC:dhl, GOC:ecd, GOC:jh2, GOC:jid, GOC:mlg, GOC:rph]
XLOC_018772	28.6601	20.9213	41.7658	56.0581	24.6232	10.1918	20.3354	20.869	101.019	57.5413	29.7628	29.9159
XLOC_043482	1596.54	1248.3	1639.61	1566.89	1253.19	1459.47	1220.12	1240.55	885.202	963.666	589.588	729.688	LOC_Os06g07941
XLOC_008789	90.1952	131.107	132.457	112.572	72.5738	77.4579	97.9796	88.1138	172.931	98.7288	87.8712	61.1325
XLOC_043482	1596.54	1248.3	1639.61	1566.89	1253.19	1459.47	1220.12	1240.55	885.202	963.666	589.588	729.688	LOC_Os06g07932	GO:0055114	oxidation-reduction process	A metabolic process that results in the removal or addition of one or more electrons to or from a substance, with or without the concomitant removal or addition of a proton or protons. [GOC:dhl, GOC:ecd, GOC:jh2, GOC:jid, GOC:mlg, GOC:rph]
XLOC_052398	195.563	140.87	155.13	137.639	108.861	65.2277	105.374	113.62	205.463	92.6718	219.678	210.712	LOC_Os07g38000	GO:0020037	heme binding	Interacting selectively and non-covalently with heme, any compound of iron complexed in a porphyrin (tetrapyrrole) ring. [CHEBI:30413, GOC:ai]
XLOC_043482	1596.54	1248.3	1639.61	1566.89	1253.19	1459.47	1220.12	1240.55	885.202	963.666	589.588	729.688	LOC_Os06g07869	GO:0070469	respiratory chain	The protein complexes that form the electron transport system (the respiratory chain), associated with a cell membrane, usually the plasma membrane (in prokaryotes) or the inner mitochondrial membrane (on eukaryotes). The respiratory chain complexes transfer electrons from an electron donor to an electron acceptor and are associated with a proton pump to create a transmembrane electrochemical gra…
XLOC_052475	74.1792	36.2635	66.8253	61.0714	29.8071	36.6906	46.2168	34.7817	84.7534	50.8786	48.1874	109.258
XLOC_053312	111.269	123.436	62.052	80.2132	22.0313	26.4988	14.7894	16.2315	54.7901	87.2205	26.9283	14.3076	LOC_Os08g03676	GO:0055114	oxidation-reduction process	A metabolic process that results in the removal or addition of one or more electrons to or from a substance, with or without the concomitant removal or addition of a proton or protons. [GOC:dhl, GOC:ecd, GOC:jh2, GOC:jid, GOC:mlg, GOC:rph]
XLOC_003226	191.349	203.634	237.468	181.847	101.085	73.3812	127.558	143.765	134.407	190.795	120.469	139.174	LOC_Os01g70220	GO:0051726	regulation of cell cycle	Any process that modulates the rate or extent of progression through the cell cycle. [GOC:ai, GOC:dph, GOC:tb]
XLOC_026629	163.531	248.266	415.271	326.322	176.251	91.7265	125.71	120.577	214.024	159.904	99.2094	101.454	LOC_Os03g10420	GO:0008150	biological_process	Any process specifically pertinent to the functioning of integrated living units: cells, tissues, organs, and organisms. A process is a collection of molecular events with a defined beginning and end. [GOC:go_curators, GOC:isa_complete]
XLOC_019804	149.201	159.002	278.041	261.149	220.313	246.642	195.959	201.734	189.197	147.79	121.886	145.677	LOC_Os12g42640	GO:0008270	zinc ion binding	Interacting selectively and non-covalently with zinc (Zn) ions. [GOC:ai]
XLOC_022224	236.025	336.832	519.089	444.363	311.03	358.753	247.722	248.11	268.814	281.044	191.332	184.698
XLOC_021855	118.012	83.6851	137.23	128.523	77.7576	55.0359	68.4009	60.2884	160.946	112.66	77.9503	98.8525	LOC_Os02g36590
XLOC_039909	273.957	345.201	373.505	246.109	94.6051	187.53	234.781	255.066	248.267	258.633	177.16	189.901	LOC_Os05g39240	GO:0072488	ammonium transmembrane transport	The directed movement of ammonium across a membrane by means of some agent such as a transporter or pore. Ammonium is the cation NH4+. [GOC:mah]
XLOC_013073	181.233	290.806	385.439	324.499	103.677	152.877	155.288	150.721	187.485	225.32	140.31	136.573	LOC_Os11g43810
XLOC_025699	137.4	260.121	297.134	290.773	85.5334	144.724	138.65	141.446	209.743	235.011	179.994	179.495	LOC_Os02g58360
XLOC_000021	1.68589	2.09213	295.94	442.084	1937.46	1555.27	1957.74	1959.37	779.902	10.9026	1896.32	2450.5	LOC_Os01g01290	GO:0046982	protein heterodimerization activity	Interacting selectively and non-covalently with a nonidentical protein to form a heterodimer. [GOC:ai]
XLOC_000033	5.05767	3.48688	811.45	1231.91	2705.96	3312.35	6666.31	6754.62	3862.7	9.08547	8707.75	9640.72	LOC_Os01g01470	GO:0006355	regulation of transcription, DNA-templated	Any process that modulates the frequency, rate or extent of cellular DNA-templated transcription. [GOC:go_curators, GOC:txnOH]
XLOC_001070	3.37178	4.18425	371.119	551.01	1629.02	1532.85	1294.07	1319.39	952.833	6.05698	1542	1859.99
XLOC_001123	5.05767	6.27638	131.264	307.636	1404.82	4294.84	12454.5	12398.5	2320.02	33.3134	50275.1	9470.33	LOC_Os01g25450	GO:0005525	GTP binding	Interacting selectively and non-covalently with GTP, guanosine triphosphate. [GOC:ai]
XLOC_001387	189.663	119.251	991.639	890.093	3802.35	4806.47	6795.72	6935.48	678.027	52.09	2916.76	2597.48	LOC_Os01g32364	GO:0080083	beta-gentiobiose beta-glucosidase activity	Catalysis of the hydrolysis of glucosidic link in beta-gentiobiose. [PMID:15604686]
XLOC_001388	47.2049	46.7242	298.327	328.145	1389.27	1367.74	3928.43	3925.7	641.215	107.814	2440.55	1464.58	LOC_Os01g32380	GO:0010112	regulation of systemic acquired resistance	Any process that modulates the frequency, rate or extent of systemic acquired resistance. [GOC:sm]
XLOC_001974	684.472	744.1	38720.5	38507.8	106410	116061	91250.4	91652.2	40416.2	727.443	120161	107862	LOC_Os01g44220	GO:0019252 AGPL2	starch biosynthetic process	The chemical reactions and pathways resulting in the formation of starch, the most important reserve polysaccharide in plants. [GOC:ai]
XLOC_002948	5.05767	7.67113	405.725	455.757	1121.01	1647	2138.91	2147.19	368.121	125.985	1221.69	1242.16	LOC_Os01g64000	GO:0045893	positive regulation of transcription, DNA-templated	Any process that activates or increases the frequency, rate or extent of cellular DNA-templated transcription. [GOC:go_curators, GOC:txnOH]
XLOC_003045	805.856	601.835	2943.89	2976.09	17218.1	20188	16403.3	16238.4	3913.21	338.585	11618.8	4707.2	LOC_Os01g65830	GO:0055114	oxidation-reduction process	A metabolic process that results in the removal or addition of one or more electrons to or from a substance, with or without the concomitant removal or addition of a proton or protons. [GOC:dhl, GOC:ecd, GOC:jh2, GOC:jid, GOC:mlg, GOC:rph]
XLOC_003176	6.74356	6.97376	220.762	235.626	2397.53	3418.34	3137.2	3153.55	634.366	32.7077	3913.1	1523.11	LOC_Os01g68660	GO:0030414	peptidase inhibitor activity	Stops, prevents or reduces the activity of a peptidase, any enzyme that catalyzes the hydrolysis peptide bonds. [GOC:jl]
XLOC_004771	10.9583	11.158	1373.5	1789.76	6203.76	6861.14	9550.24	9578.89	4169.18	3.63419	7939.59	9428.71	LOC_Os01g29840	GO:0006355	regulation of transcription, DNA-templated	Any process that modulates the frequency, rate or extent of cellular DNA-templated transcription. [GOC:go_curators, GOC:txnOH]
XLOC_005190	1.68589	2.09213	554.888	954.811	3303.4	2814.98	3251.81	3304.27	1912.52	11.5083	4315.61	5412.18	LOC_Os01g39850	GO:0046982	protein heterodimerization activity	Interacting selectively and non-covalently with a nonidentical protein to form a heterodimer. [GOC:ai]
XLOC_005519	794.055	722.481	10908	9940.06	49470.7	55194.9	42534.2	42614.6	14284.8	618.418	49913.7	51135.4	LOC_Os01g47410	GO:0030163	protein catabolic process	The chemical reactions and pathways resulting in the breakdown of a protein by the destruction of the native, active configuration, with or without the hydrolysis of peptide bonds. [GOC:mah]
XLOC_006208	25.2884	71.1323	584.721	693.206	3456.33	3828.05	2249.83	2341.97	791.031	33.9191	1255.71	1381.33	LOC_Os01g62310	GO:0090451	cotyledon boundary formation	The process in which boundaries between a cotyledon and the surrounding tissue are established and maintained. [GOC:tb]
XLOC_006509	11.8012	4.88163	226.729	257.958	1594.03	2335.97	3037.37	3044.56	500.815	10.9026	1774.43	1525.71	LOC_Os01g68370	GO:0045893	positive regulation of transcription, DNA-templated	Any process that activates or increases the frequency, rate or extent of cellular DNA-templated transcription. [GOC:go_curators, GOC:txnOH]
XLOC_006576	187.134	162.489	785.197	1090.63	3642.94	3508.03	7856.86	8067.05	2407.34	220.474	10222.8	7140.79	LOC_Os01g70310	GO:0046983	protein dimerization activity	The formation of a protein dimer, a macromolecular structure consists of two noncovalently associated identical or nonidentical subunits. [ISBN:0198506732]
XLOC_006779	1.68589	2.7895	50.1189	100.267	832.006	711.39	1523.31	1544.31	386.099	0.605698	1802.78	1343.61	LOC_Os01g74590	GO:0003682	chromatin binding	Interacting selectively and non-covalently with chromatin, the network of fibers of DNA, protein, and sometimes RNA, that make up the chromosomes of the eukaryotic nucleus during interphase. [GOC:jl, ISBN:0198506732, PMID:20404130]
XLOC_007393	91.0381	104.606	527.442	448.921	2947.01	3444.84	4569.92	4660.75	678.883	65.4154	4020.82	3394.8	LOC_Os10g04860	GO:0055114	oxidation-reduction process	A metabolic process that results in the removal or addition of one or more electrons to or from a substance, with or without the concomitant removal or addition of a proton or protons. [GOC:dhl, GOC:ecd, GOC:jh2, GOC:jid, GOC:mlg, GOC:rph]
XLOC_009241	0	0	188.543	189.139	471.73	462.709	715.436	737.373	349.287	0	578.249	866.26	LOC_Os10g04980
XLOC_009275	11.8012	6.97376	1047.72	1050.98	3874.92	3430.57	4732.6	4830.03	2043.5	17.5652	6512.39	6208.2	LOC_Os10g05750
XLOC_009510	0.842945	0	63.2453	86.1381	693.339	642.085	534.266	521.726	181.492	0	860.288	1045.76
XLOC_009822	0	2.09213	311.453	412.004	565.039	633.932	684.009	723.46	396.372	13.9311	456.363	668.555
XLOC_009823	0	0	22.6729	63.806	374.532	403.597	312.426	294.485	64.2071	0	459.198	695.87
XLOC_009824	0	4.18425	269.688	259.781	1213.02	1659.23	1698.93	1648.65	398.94	0.605698	1831.12	1901.61
XLOC_009828	0	0.697376	60.8587	59.2484	301.959	334.292	273.603	273.616	121.565	0.605698	484.709	607.423
XLOC_010164	68.2786	90.6588	319.807	290.773	795.72	1288.25	1769.18	1785.46	669.466	29.0735	1227.36	227.621	LOC_Os10g26700	GO:0016021	integral component of membrane	The component of a membrane consisting of the gene products and protein complexes having at least some part of their peptide sequence embedded in the hydrophobic region of the membrane. [GOC:dos, GOC:go_curators]
XLOC_012474	0	1.39475	204.056	241.095	1675.68	1247.48	1617.59	1593	275.662	0.605698	439.356	430.529	LOC_Os11g31340	GO:0006355	regulation of transcription, DNA-templated	Any process that modulates the frequency, rate or extent of cellular DNA-templated transcription. [GOC:go_curators, GOC:txnOH]
XLOC_012475	1.68589	17.4344	681.379	710.069	3518.53	2980.09	3484.75	3563.97	201.182	4.23989	547.069	790.82	LOC_Os11g31360	GO:0006355	regulation of transcription, DNA-templated	Any process that modulates the frequency, rate or extent of cellular DNA-templated transcription. [GOC:go_curators, GOC:txnOH]
XLOC_016381	1701.06	1603.96	12145.5	13411.1	62806.1	69445.1	62928.8	63499.9	17540.5	1364.64	98157.8	67101.3	LOC_Os12g14070
XLOC_017536	19.3877	21.6186	349.639	506.802	2989.78	2764.02	2109.33	2149.51	815.858	12.114	3951.37	4173.92	LOC_Os12g38900	GO:0046417	chorismate metabolic process	The chemical reactions and pathways involving chorismate, the anion of (3R-trans)-3-((1-carboxyethenyl)oxy)-4-hydroxy-1,5-cyclohexadiene-1-carboxylic acid. [ISBN:0198506732]
XLOC_019806	10.9583	5.57901	700.472	1212.77	4546.23	4144	5261.32	5335.52	3150.43	87.8262	4196.56	4842.47	LOC_Os12g42670	GO:0016021	integral component of membrane	The component of a membrane consisting of the gene products and protein complexes having at least some part of their peptide sequence embedded in the hydrophobic region of the membrane. [GOC:dos, GOC:go_curators]
XLOC_020438	2.52884	1.39475	51.3123	73.8326	301.959	397.481	802.324	813.893	101.019	3.02849	656.2	632.136	LOC_Os02g06410	GO:0030554	adenyl nucleotide binding	Interacting selectively and non-covalently with adenyl nucleotides, any compound consisting of adenosine esterified with (ortho)phosphate. [ISBN:0198506732]
XLOC_020582	16.016	8.36851	248.208	269.808	768.504	1119.06	1366.17	1330.98	423.767	1.2114	1054.45	421.424	LOC_Os02g09320	GO:0055114	oxidation-reduction process	A metabolic process that results in the removal or addition of one or more electrons to or from a substance, with or without the concomitant removal or addition of a proton or protons. [GOC:dhl, GOC:ecd, GOC:jh2, GOC:jid, GOC:mlg, GOC:rph]
XLOC_020647	85.1375	102.514	32230.1	38848.3	47456.8	48178.8	35213.5	35396.2	45120.5	199.275	48758.6	46892.5	LOC_Os02g10800	GO:0055085	transmembrane transport	The process in which a solute is transported across a lipid bilayer, from one side of a membrane to the other [GOC:dph, GOC:jid]
XLOC_020697	0.842945	6.97376	435.557	739.693	4206.69	4494.6	5754.92	5776.09	2056.34	0	6793.01	7796.34	LOC_Os02g12310	GO:0006355	regulation of transcription, DNA-templated	Any process that modulates the frequency, rate or extent of cellular DNA-templated transcription. [GOC:go_curators, GOC:txnOH]
XLOC_020847	0.842945	0.697376	1.19331	48.3102	1765.1	1948.68	2355.21	2390.67	642.927	0	8439.89	4449.66	LOC_Os02g15140
XLOC_021490	6.74356	11.8554	968.966	989.448	2909.43	2912.83	2351.51	2323.42	764.492	4.84558	1991.28	2040.78	LOC_Os02g28580
XLOC_023606	1.68589	2.09213	25.0595	297.153	7307.92	7631.64	5348.21	5416.68	3402.12	5.45128	15566	12320.1	LOC_Os02g15070	GO:0045735	nutrient reservoir activity	Functions in the storage of nutritious substrates. [GOC:ai]
XLOC_023815	1.68589	2.09213	66.8253	264.795	2232.94	1869.18	1000.13	985.483	1563.23	3.63419	3140.69	3911.18	LOC_Os02g19420	GO:0030014	CCR4-NOT complex	The evolutionarily conserved CCR4-NOT complex is involved in several aspects of mRNA metabolism, including repression and activation of mRNA initiation, control of mRNA elongation, and the deadenylation and subsequent degradation of mRNA. In Saccharomyces the CCR4-NOT complex comprises a core complex of 9 proteins (Ccr4p, Caf1p, Caf40p, Caf130p, Not1p, Not2p, Not3p, Not4p, and Not5p), Caf4p, Caf1…
XLOC_027963	16.8589	16.0396	1711.2	2110.15	6995.59	7195.43	17477.3	17434.9	5002.16	19.988	10507.7	8143.63	LOC_Os03g40440	GO:0016021	integral component of membrane	The component of a membrane consisting of the gene products and protein complexes having at least some part of their peptide sequence embedded in the hydrophobic region of the membrane. [GOC:dos, GOC:go_curators]
XLOC_028311	605.235	649.257	5778	5807.25	12412.7	15514	21259.7	21548.5	6948.06	553.608	18920.7	17628.3	LOC_Os03g48310	GO:1902600	hydrogen ion transmembrane transport	The directed movement of hydrogen ion (proton) across a membrane. [GO_REF:0000069, GOC:pr, GOC:TermGenie]
XLOC_028330	32.8749	29.2898	1855.59	1885.01	4023.96	4254.07	4773.27	4802.2	2764.33	32.102	4903.78	4793.05	LOC_Os03g48810	GO:0055085	transmembrane transport	The process in which a solute is transported across a lipid bilayer, from one side of a membrane to the other [GOC:dph, GOC:jid]
XLOC_029461	96.0958	64.8559	427.204	366.429	2840.74	3045.32	3749.11	3691.5	495.679	93.8832	2697.08	1650.58	LOC_Os03g09070
XLOC_029474	518.411	579.519	3318.59	4054.41	28432.1	37893.2	41574.8	41891.1	5735.83	516.055	33677.4	29822.2	LOC_Os03g09250	GO:0051607	defense response to virus	Reactions triggered in response to the presence of a virus that act to protect the cell or organism. [GOC:ai]
XLOC_029605	14.3301	19.5265	157.517	171.365	1030.29	1149.64	842.994	862.587	136.975	47.8501	1240.12	172.992	LOC_Os03g12510	GO:0046872	metal ion binding	Interacting selectively and non-covalently with any metal ion. [GOC:ai]
XLOC_029665	375.111	432.373	1903.33	2045.44	6818.05	7839.56	13229.1	13277.4	2885.04	364.025	12008.6	8497.41	LOC_Os03g13730	GO:0042803	protein homodimerization activity	Interacting selectively and non-covalently with an identical protein to form a homodimer. [GOC:jl]
XLOC_029893	171.961	113.672	1036.98	1302.1	4912.99	4796.28	5307.54	5407.4	1978.43	104.786	5523.13	5879.12	LOC_Os03g18440	GO:0043547	positive regulation of GTPase activity	Any process that activates or increases the activity of a GTPase. [GOC:jl, GOC:mah]
XLOC_030064	796.583	716.205	3404.51	3527.56	24847.4	27878.7	42752.4	42834.9	5527.8	995.162	47072	34153.5	LOC_Os03g22120	SUS4
XLOC_031045	26.1313	27.895	5590.65	6033.31	8633.69	9370.37	22563	22622	5339.46	59.9641	27319.4	23735	LOC_Os03g45210	GO:0070483	detection of hypoxia	The series of events in which a stimulus indicating lowered oxygen tension is received by a cell and converted into a molecular signal. Hypoxia, defined as a decline in O2 levels below normoxic levels of 20.8 - 20.95%, results in metabolic adaptation at both the cellular and organismal level. [GOC:BHF, GOC:mah]
XLOC_031505	1.68589	0.697376	650.353	797.119	4031.73	3954.43	3845.24	3807.44	2692.42	15.7481	6245.94	7905.6	LOC_Os03g55734
XLOC_032631	536.113	610.204	1891.39	2090.1	23451.7	31109.5	31054	31312.8	4297.59	580.864	73983.3	61321.1
XLOC_033190	5.90062	2.09213	471.357	514.094	4647.31	5185.6	4394.29	4496.12	781.614	5.45128	5392.74	4832.07	LOC_Os04g20774	GO:0005488	binding	The selective, non-covalent, often stoichiometric, interaction of a molecule with one or more specific sites on another molecule. [GOC:ceb, GOC:mah, ISBN:0198506732]
XLOC_033869	29.5031	32.7767	1715.98	1632.07	4520.31	4461.98	5867.68	5799.28	1988.71	45.4274	4475.76	4029.54	LOC_Os04g34530	GO:0022857	transmembrane transporter activity	Enables the transfer of a substance from one side of a membrane to the other. [GOC:mtg_transport, ISBN:0815340729]
XLOC_033893	11.8012	27.895	1297.13	1449.31	4090.05	3907.55	3068.8	3044.56	1629.15	17.5652	3721.77	3682.26	LOC_Os04g35010	GO:0046983	protein dimerization activity	The formation of a protein dimer, a macromolecular structure consists of two noncovalently associated identical or nonidentical subunits. [ISBN:0198506732]
XLOC_036753	21.0736	23.7108	776.844	878.244	1450.18	1406.47	1419.78	1539.67	1147.17	22.4108	1927.5	2341.24	LOC_Os04g38550
XLOC_036957	44.6761	30.6845	957.033	1098.37	3236.01	2729.37	3286.94	3257.89	1552.96	225.32	3921.61	4064.66
XLOC_037101	366.681	420.518	2162.27	1927.4	6290.59	7183.2	12258.5	12243.2	2373.95	404.606	10631	9734.37	LOC_Os04g45460	GO:0016021	integral component of membrane	The component of a membrane consisting of the gene products and protein complexes having at least some part of their peptide sequence embedded in the hydrophobic region of the membrane. [GOC:dos, GOC:go_curators]
XLOC_038213	1138.82	762.232	5293.52	6526.44	24562.3	25544.8	45301.7	45125.8	8447.09	806.184	28188.2	26133.5	LOC_Os05g02060	GO:0045037	protein import into chloroplast stroma	The targeting and import of proteins into the chloroplast stroma. Import depends on ATP hydrolysis catalyzed by stromal chaperones. Chloroplast stromal proteins, such as the S subunit of rubisco, have a N-terminal stromal-import sequence of about 44 amino acids which is cleaved from the protein precursor after import. [ISBN:0716731363]
XLOC_040434	14.3301	34.1714	2306.66	2750.49	4332.39	4457.91	7498.21	7457.21	3912.35	56.3299	5396.99	6770.1	LOC_Os05g49930	GO:0006355	regulation of transcription, DNA-templated	Any process that modulates the frequency, rate or extent of cellular DNA-templated transcription. [GOC:go_curators, GOC:txnOH]
XLOC_042029	623.78	721.087	65523.4	70449.5	159362	158126	140482	141216	127590	853.429	199959	220305	LOC_Os05g33570	GO:0050242 Flo4\OsPPDKB	pyruvate, phosphate dikinase activity	Catalysis of the reaction: ATP + phosphate + pyruvate = AMP + diphosphate + 2 H(+) + phosphoenolpyruvate. [EC:2.7.9.1, RHEA:10759]
XLOC_042069	0	2.09213	250.595	325.41	2791.5	2904.67	3830.45	3914.11	903.18	0	3623.98	3729.08	LOC_Os05g34310	GO:0006355	regulation of transcription, DNA-templated	Any process that modulates the frequency, rate or extent of cellular DNA-templated transcription. [GOC:go_curators, GOC:txnOH]
XLOC_043290	870.763	852.193	24490.3	27473.9	82547.5	83946	66247.2	66363.6	51342.6	1366.45	101461	96541.2	LOC_Os06g04200	GO:0033840 OsGBSSI	NDP-glucose-starch glucosyltransferase activity	Catalysis of the reaction: NDP-glucose + (1,4-alpha-D-glucosyl)n = NDP + (1,4-alpha-D-glucosyl)n+1. [EC:2.4.1.242]
XLOC_045645	39.6184	16.0396	124.104	190.051	629.837	652.277	1192.39	1231.27	160.946	50.8786	704.387	695.87	LOC_Os06g02490	GO:0050826	response to freezing	Any process that results in a change in state or activity of a cell or an organism (in terms of movement, secretion, enzyme production, gene expression, etc.) as a result of a freezing stimulus, temperatures below 0 degrees Celsius. [GOC:jl]
XLOC_050044	48.0479	46.7242	693.312	603.422	1842.86	1877.34	3680.71	3661.36	747.371	58.147	4983.15	3703.07	LOC_Os07g36920
XLOC_051184	333.806	241.989	1514.31	2152.54	7876.85	8669.17	10970	10930.7	3588.75	339.191	8819.72	6595.8	LOC_Os07g11120	GO:0016787	hydrolase activity	Catalysis of the hydrolysis of various bonds, e.g. C-O, C-N, C-C, phosphoric anhydride bonds, etc. Hydrolase is the systematic name for any enzyme of EC class 3. [ISBN:0198506732]
XLOC_051340	1.68589	0	45.3457	32.8145	203.466	179.376	314.274	294.485	47.9413	0	262.196	200.306
XLOC_052088	2.52884	5.57901	137.23	250.211	1144.33	1163.91	1430.87	1412.14	743.946	3.63419	1970.02	1990.06	LOC_Os07g31470	GO:0006355	regulation of transcription, DNA-templated	Any process that modulates the frequency, rate or extent of cellular DNA-templated transcription. [GOC:go_curators, GOC:txnOH]
XLOC_053587	2106.52	2463.83	12915.2	11543.4	162452	129320	204308	206010	25559.6	1516.67	224651	187284	LOC_Os08g08960	GO:0045735	nutrient reservoir activity	Functions in the storage of nutritious substrates. [GOC:ai]
XLOC_053628	5.90062	6.27638	182.576	272.087	1728.81	1981.29	1996.57	2010.39	535.915	3.02849	2587.95	3009.8	LOC_Os08g09700
XLOC_056611	1858.69	1815.27	35431.7	34800.7	63089.9	64948.5	76634.8	77261.9	38789.6	1589.35	188403	165376	LOC_Os08g25734
XLOC_058021	18.5448	30.6845	374.699	383.747	1955.6	1962.95	1872.7	1919.95	444.313	36.9476	1699.32	1739.02	LOC_Os09g04710	GO:0016788	hydrolase activity, acting on ester bonds	Catalysis of the hydrolysis of any ester bond. [GOC:jl]
XLOC_059976	6.74356	11.158	794.743	1231.91	4029.14	3438.72	3725.07	3758.75	2087.16	15.1425	3867.75	1151.11
XLOC_048013	2194.19	1997.98	15982	15603.3	114433	130123	65378.3	65841.9	30841.7	2261.07	368013	302053	LOC_Os06g51060	GO:0050832	defense response to fungus	Reactions triggered in response to the presence of a fungus that act to protect the cell or organism. [GOC:ai]
XLOC_048013	2194.19	1997.98	15982	15603.3	114433	130123	65378.3	65841.9	30841.7	2261.07	368013	302053	LOC_Os06g50920	GO:0016772	transferase activity, transferring phosphorus-containing groups	Catalysis of the transfer of a phosphorus-containing group from one compound (donor) to another (acceptor). [GOC:jl, ISBN:0198506732]
XLOC_021753	0.842945	5.57901	519.089	761.114	1617.36	1683.69	3194.51	3167.46	956.258	3.02849	3235.64	2926.55
XLOC_048013	2194.19	1997.98	15982	15603.3	114433	130123	65378.3	65841.9	30841.7	2261.07	368013	302053	LOC_Os06g51050	GO:0050832	defense response to fungus	Reactions triggered in response to the presence of a fungus that act to protect the cell or organism. [GOC:ai]
XLOC_048013	2194.19	1997.98	15982	15603.3	114433	130123	65378.3	65841.9	30841.7	2261.07	368013	302053	LOC_Os06g51000
XLOC_007744	0	2.7895	107.398	112.116	598.734	387.29	1016.77	1027.22	101.019	2.42279	680.293	812.932	LOC_Os10g12400	GO:0022857	transmembrane transporter activity	Enables the transfer of a substance from one side of a membrane to the other. [GOC:mtg_transport, ISBN:0815340729]
XLOC_000743	55.6344	92.751	232.695	386.938	4665.46	3964.62	2880.23	2975	411.781	24.8336	3563.04	3699.17	LOC_Os01g16714	GO:0055114	oxidation-reduction process	A metabolic process that results in the removal or addition of one or more electrons to or from a substance, with or without the concomitant removal or addition of a proton or protons. [GOC:dhl, GOC:ecd, GOC:jh2, GOC:jid, GOC:mlg, GOC:rph]
XLOC_021753	0.842945	5.57901	519.089	761.114	1617.36	1683.69	3194.51	3167.46	956.258	3.02849	3235.64	2926.55	LOC_Os02g34370	GO:0046983	protein dimerization activity	The formation of a protein dimer, a macromolecular structure consists of two noncovalently associated identical or nonidentical subunits. [ISBN:0198506732]
XLOC_048013	2194.19	1997.98	15982	15603.3	114433	130123	65378.3	65841.9	30841.7	2261.07	368013	302053	LOC_Os06g50960	GO:0005576	extracellular region	The space external to the outermost structure of a cell. For cells without external protective or external encapsulating structures this refers to space outside of the plasma membrane. This term covers the host cell environment outside an intracellular parasite. [GOC:go_curators]
XLOC_048013	2194.19	1997.98	15982	15603.3	114433	130123	65378.3	65841.9	30841.7	2261.07	368013	302053	LOC_Os06g50970	GO:0045271	respiratory chain complex I	Respiratory chain complex I is an enzyme of the respiratory chain. It consists of several polypeptide chains and is L-shaped, with a horizontal arm lying in the membrane and a vertical arm that projects into the matrix. The electrons of NADH enter the chain at this complex. [GOC:imk, GOC:jid, ISBN:0716749556]
XLOC_048013	2194.19	1997.98	15982	15603.3	114433	130123	65378.3	65841.9	30841.7	2261.07	368013	302053
XLOC_007744	0	2.7895	107.398	112.116	598.734	387.29	1016.77	1027.22	101.019	2.42279	680.293	812.932	LOC_Os10g12390	GO:0022857	transmembrane transporter activity	Enables the transfer of a substance from one side of a membrane to the other. [GOC:mtg_transport, ISBN:0815340729]
XLOC_048013	2194.19	1997.98	15982	15603.3	114433	130123	65378.3	65841.9	30841.7	2261.07	368013	302053	LOC_Os06g51010
XLOC_000743	55.6344	92.751	232.695	386.938	4665.46	3964.62	2880.23	2975	411.781	24.8336	3563.04	3699.17	LOC_Os01g16750	GO:0055114	oxidation-reduction process	A metabolic process that results in the removal or addition of one or more electrons to or from a substance, with or without the concomitant removal or addition of a proton or protons. [GOC:dhl, GOC:ecd, GOC:jh2, GOC:jid, GOC:mlg, GOC:rph]
XLOC_000743	55.6344	92.751	232.695	386.938	4665.46	3964.62	2880.23	2975	411.781	24.8336	3563.04	3699.17	LOC_Os01g16730
XLOC_048013	2194.19	1997.98	15982	15603.3	114433	130123	65378.3	65841.9	30841.7	2261.07	368013	302053	LOC_Os06g50980
XLOC_000048	8.42945	2.7895	3.57992	6.3806	1.29596	0	1.84867	4.63757	19.6902	62.9926	7.08639	3.90207	LOC_Os01g01840
XLOC_000839	1.68589	4.18425	1.19331	2.27878	1.29596	4.07673	1.84867	0	0	23.0165	7.08639	9.10484
XLOC_000919	2.52884	0	0	2.73454	0	0	0	0	11.9853	8.47977	0	2.60138	LOC_Os01g21520	GO:0016298	lipase activity	Catalysis of the hydrolysis of a lipid or phospholipid. [GOC:mah]
XLOC_001603	5.05767	1.39475	0	0	0	0	0	0	0	46.6388	0	0	LOC_Os01g37000
XLOC_001659	3.37178	9.76326	16.7063	10.0267	0	2.03837	0	0	77.0485	87.8262	26.9283	50.7269	LOC_Os01g38180	GO:0016853	isomerase activity	Catalysis of the geometric or structural changes within one molecule. Isomerase is the systematic name for any enzyme of EC class 5. [ISBN:0198506732]
XLOC_001969	5.90062	9.76326	3.57992	6.3806	3.88788	14.2686	3.69734	0	1.71219	43.0046	7.08639	0	LOC_Os01g44120	GO:0016021	integral component of membrane	The component of a membrane consisting of the gene products and protein complexes having at least some part of their peptide sequence embedded in the hydrophobic region of the membrane. [GOC:dos, GOC:go_curators]
XLOC_002044	22.7595	0.697376	5.96654	5.46908	6.4798	14.2686	12.9407	11.5939	14.5536	58.147	19.8419	5.20276	LOC_Os01g46120	GO:0016788	hydrolase activity, acting on ester bonds	Catalysis of the hydrolysis of any ester bond. [GOC:jl]
XLOC_002641	13.4871	4.88163	26.2528	7.29211	25.9192	112.11	22.1841	16.2315	48.7974	66.0211	11.3382	2.60138
XLOC_002799	21.9166	20.9213	16.7063	22.3321	20.7354	22.422	40.6708	37.1005	52.2218	107.814	36.8492	10.4055	LOC_Os01g60960
XLOC_003532	13.4871	11.158	1.19331	8.20362	11.6636	6.1151	1.84867	2.31878	143.824	155.059	121.886	83.2442	LOC_Os01g02710	GO:0006468	protein phosphorylation	The process of introducing a phosphate group on to a protein. [GOC:hb]
XLOC_003536	34.5608	43.9347	17.8996	23.6994	12.9596	0	20.3354	13.9127	108.724	215.629	79.3675	62.4332	LOC_Os01g02770	GO:0006468	protein phosphorylation	The process of introducing a phosphate group on to a protein. [GOC:hb]
XLOC_003564	4.21473	4.88163	2.38662	12.7612	0	0	0	0	41.9486	3.02849	11.3382	20.8111	LOC_Os01g03310	GO:0030414	peptidase inhibitor activity	Stops, prevents or reduces the activity of a peptidase, any enzyme that catalyzes the hydrolysis peptide bonds. [GOC:jl]
XLOC_003578	5.90062	3.48688	0	0	0	0	0	0	0	92.6718	0	0	LOC_Os01g03640	GO:0080167	response to karrikin	Any process that results in a change in state or activity of a cell or an organism (in terms of movement, secretion, enzyme production, gene expression, etc.) as a result of a karrikin stimulus. Karrikins are signaling molecules in smoke from burning vegetation that trigger seed germination for many angiosperms (flowering plants). [PMID:20351290]
XLOC_003693	0.842945	0	50.1189	33.2703	75.1657	95.8032	35.1248	34.7817	69.3437	110.237	148.814	192.502	LOC_Os01g06080
XLOC_004402	2.52884	2.09213	2.38662	0	1.29596	0	1.84867	2.31878	0	69.6553	22.6764	5.20276	LOC_Os01g21135
XLOC_004624	30.346	18.8291	11.9331	9.57089	7.77576	20.3837	0	0	18.8341	38.159	15.5901	23.4124
XLOC_004812	0	0	0	3.1903	0	0	0	0	53.934	50.8786	12.7555	14.3076
XLOC_004952	3.37178	34.8688	1.19331	0.455757	7.77576	0	1.84867	0	0.856095	116.9	4.25183	0	LOC_Os01g34920	GO:0048046	apoplast	The cell membranes and intracellular regions in a plant are connected through plasmodesmata, and plants may be described as having two major compartments: the living symplast and the non-living apoplast. The apoplast is external to the plasma membrane and includes cell walls, intercellular spaces and the lumen of dead structures such as xylem vessels. Water and solutes pass freely through it. [GO…
XLOC_005098	352.351	527.216	489.256	566.962	309.734	423.98	582.332	602.884	853.526	869.177	1499.48	1422.96
XLOC_005107	16.016	27.1977	10.7398	15.04	29.8071	4.07673	12.9407	13.9127	42.8047	82.3749	11.3382	28.6152	LOC_Os01g38100
XLOC_005125	0	0	0	0.455757	0	0	0	0	5.99266	16.3538	14.1728	2.60138
XLOC_005136	35.4037	36.2635	20.2862	35.549	86.8293	110.072	70.2495	60.2884	107.012	93.2775	133.224	84.5449	LOC_Os01g38660	GO:0008150	biological_process	Any process specifically pertinent to the functioning of integrated living units: cells, tissues, organs, and organisms. A process is a collection of molecular events with a defined beginning and end. [GOC:go_curators, GOC:isa_complete]
XLOC_005463	13.4871	23.7108	0	0	1.29596	0	0	0	1.71219	101.757	0	0
XLOC_006885	0	6.97376	0	1.82303	0	0	0	0	0.856095	34.5248	0	0
XLOC_006920	0	0	0	0	0	4.07673	0	0	18.8341	6.66268	31.1801	1.30069
XLOC_006978	5.90062	4.18425	0	0	0	0	0	0	0	66.6268	0	0
XLOC_006999	0	0	0	0	0	0	0	0	0	49.0615	1.41728	0
XLOC_007000	0	0	0	0	0	0	0	0	0	35.1305	0	0
XLOC_007013	2.52884	0	0	0	0	0	0	0	0	18.7766	0	0
XLOC_007114	4.21473	2.09213	0	0.455757	0	0	0	0	0	19.988	0	0
XLOC_007156	5.05767	1.39475	0	0	0	0	0	0	0	16.9595	0	0
XLOC_007178	5.90062	2.7895	0	0	0	0	0	0	0	15.1425	0	0
XLOC_007195	0	0	0	1.36727	0	8.15347	1.84867	2.31878	41.9486	7.87407	35.4319	36.4193
XLOC_007199	0.842945	0	0	0	0	0	0	0	0	50.2729	0	0
XLOC_007410	0	0	0	1.82303	0	0	0	0	65.9193	75.7123	17.0073	48.1256	LOC_Os10g05200
XLOC_007417	4.21473	0	0	26.4339	0	0	5.54602	6.95635	188.341	16.9595	165.821	158.684	LOC_Os10g05290	GO:0032259	methylation	The process in which a methyl group is covalently attached to a molecule. [GOC:mah]
XLOC_007562	193.034	180.62	180.19	150.856	241.049	267.026	160.834	162.315	114.717	376.138	199.836	184.698
XLOC_008852	5.90062	4.18425	0	3.64606	0	0	0	0	0	57.5413	5.66911	0	LOC_Os10g39300	GO:0030163	protein catabolic process	The chemical reactions and pathways resulting in the breakdown of a protein by the destruction of the native, active configuration, with or without the hydrolysis of peptide bonds. [GOC:mah]
XLOC_009080	21.0736	9.06588	4.77323	13.2169	19.4394	10.1918	5.54602	11.5939	48.7974	91.4604	103.461	37.72
XLOC_009157	0	0	0	0.455757	0	0	0	0	17.978	7.87407	5.66911	5.20276
XLOC_009878	1.68589	11.158	4.77323	5.92484	0	0	1.84867	2.31878	23.9706	9.69117	0	1.30069	LOC_Os10g20830
XLOC_010939	0	0	0	0	0	0	0	0	0	13.9311	0	0
XLOC_010945	6.74356	4.88163	0	0	0	0	0	0	0	55.7242	0	0
XLOC_010957	5.05767	7.67113	0	0	0	0	0	2.31878	0	30.8906	0	0
XLOC_010959	5.05767	1.39475	0	0	0	0	0	0	0	26.045	0	0
XLOC_010998	0.842945	0.697376	2.38662	2.73454	24.6232	4.07673	1.84867	2.31878	29.9633	10.9026	12.7555	1.30069
XLOC_011003	14.3301	7.67113	1.19331	0.455757	0	0	1.84867	0	6.84876	64.204	4.25183	0
XLOC_011005	5.90062	1.39475	0	0.455757	0	0	0	0	0	18.1709	0	0
XLOC_012566	5.90062	7.67113	7.15985	9.11514	2.59192	6.1151	3.69734	2.31878	59.9266	60.5698	28.3456	39.0207	LOC_Os11g33320
XLOC_012606	15.173	34.1714	42.9591	43.2969	41.4707	87.6498	22.1841	16.2315	107.012	123.562	93.5403	96.2511	LOC_Os11g34690
XLOC_012633	0	0	0	0.455757	0	2.03837	1.84867	0	46.2291	12.7197	18.4246	15.6083
XLOC_012711	0.842945	0	0	0	0	0	0	0	0	28.4678	0	0	LOC_Os11g36800
XLOC_012717	0	0	0	9.11514	0	0	0	0	143.824	88.4319	134.641	163.887	LOC_Os11g36930
XLOC_012723	8.42945	13.2501	0	10.4824	0	0	1.84867	4.63757	121.565	221.685	51.022	42.9228	LOC_Os11g37000
XLOC_012768	0	0	0	0	0	0	0	0	0	30.8906	0	0
XLOC_012966	83.4516	77.4087	62.052	99.8108	165.883	181.415	133.104	136.808	202.038	188.372	133.224	185.999	LOC_Os11g41650	GO:0070814	hydrogen sulfide biosynthetic process	The chemical reactions and pathways resulting in the formation of hydrogen sulfide, H2S. [CHEBI:16136, GOC:mah]
XLOC_013441	1.68589	0	0	0	0	0	0	0	0	12.114	0	0
XLOC_014078	2.52884	0.697376	0	0	0	0	0	0	1.71219	33.9191	1.41728	6.50345	LOC_Os11g16990
XLOC_014562	0	0	1.19331	0.911514	0	0	0	0	10.2731	15.1425	4.25183	1.30069
XLOC_014705	93.5669	78.1061	164.677	153.59	152.923	240.527	216.295	197.097	303.914	447.005	673.207	749.198	LOC_Os11g31680
XLOC_014725	7.58651	4.88163	0	2.73454	15.5515	14.2686	35.1248	23.1878	0	158.087	0	3.90207
XLOC_014763	269.743	202.239	102.625	138.55	194.394	214.028	317.972	333.905	282.511	570.568	144.562	257.537	LOC_Os11g32650	GO:0016747	transferase activity, transferring acyl groups other than amino-acyl groups	Catalysis of the transfer of an acyl group, other than amino-acyl, from one compound (donor) to another (acceptor). [GOC:jl]
XLOC_014779	0	0	0	0	0	0	0	0	0	51.4843	0	0
XLOC_014849	37.9325	36.9609	70.4052	56.0581	12.9596	18.3453	31.4274	34.7817	99.307	107.209	46.7702	41.6221	LOC_Os11g34850	GO:0009507	chloroplast	A chlorophyll-containing plastid with thylakoids organized into grana and frets, or stroma thylakoids, and embedded in a stroma. [ISBN:0471245208]
XLOC_014870	0	0	0	7.74787	0	0	0	0	16.2658	72.0781	18.4246	5.20276
XLOC_014876	20.2307	10.4606	0	0	0	0	0	0	0	41.7932	0	0
XLOC_014902	669.299	534.887	653.933	710.981	1205.24	972.301	1038.95	1089.83	1123.2	1556.04	1047.37	1205.74	LOC_Os11g35870
XLOC_014911	80.9228	59.9743	29.8327	47.3987	49.2465	40.7673	97.9796	102.026	179.78	364.025	204.088	150.88	LOC_Os11g36150	GO:0016772	transferase activity, transferring phosphorus-containing groups	Catalysis of the transfer of a phosphorus-containing group from one compound (donor) to another (acceptor). [GOC:jl, ISBN:0198506732]
XLOC_014929	2.52884	0.697376	1.19331	2.27878	1.29596	0	0	0	11.9853	9.08547	5.66911	1.30069	LOC_Os11g36460	GO:0030915	Smc5-Smc6 complex	A conserved complex that contains a heterodimer of SMC proteins (Smc5p and Smc6p, or homologs thereof) and several other proteins, and is involved in DNA repair and maintaining cell cycle arrest following DNA damage. In S. cerevisiae, this is an octameric complex called Mms21-Smc5-Smc6 complex, with at least five of its subunits conserved in fission yeast and humans. [GOC:rb, PMID:14701739]
XLOC_014938	0	0	0	1.82303	0	0	0	0	65.0632	74.5009	34.0147	11.7062
XLOC_015024	6.74356	6.27638	7.15985	35.0933	28.5111	28.5371	11.092	11.5939	55.6461	76.9237	85.0367	66.3352	LOC_Os11g38500
XLOC_015484	0	0	0	0	0	0	0	0	0	12.7197	0	0
[truncated: 13,879 more rows]
